# Supplementary material for: Developing four cuproptosis-related lncRNAs signature to predict prognosis and immune activity in ovarian cancer
Source: J Ovarian Res. 2023 Apr 30;16:88. doi: 10.1186/s13048-023-01165-7 (PMC10150549; doi:10.1186/s13048-023-01165-7)
Supplement: Supplementary file 1 — Additional file 1. [file 13048_2023_1165_MOESM1_ESM.xlsx]

## Sheet: Table S1
Table S1:The clinical and pathological characteristics of OC samples betwenn training and testing set
Covariates	Type	Total	Test	Train	Pvalue
Age	<=65	251(68.96%)	116(64.44%)	135(73.37%)	0.0842
Age	>65	113(31.04%)	64(35.56%)	49(26.63%)
Gender	FEMALE	364(100%)	180(100%)	184(100%)	0.8339
Grade	G1	1(0.27%)	1(0.56%)	0(0%)	0.6746
	G2	42(11.54%)	22(12.22%)	20(10.87%)
	G3	311(85.44%)	153(85%)	158(85.87%)
	G4	1(0.27%)	0(0%)	1(0.54%)
	GB	1(0.27%)	1(0.56%)	0(0%)
	GX	6(1.65%)	3(1.67%)	3(1.63%)
	unknow	2(0.55%)	0(0%)	2(1.09%)

## Sheet: Table S2
Table S2: 129 cuproptosis-related lncRNAs based on Pearson correlation test analysis									The reslut of Pearson's correlation analysis
ID									Cuproptosis	lncRNA	cor	pvalue	Regulation
LINC01063									FDX1	LINC01063	0.332663	3.03094e-11	postive
AL138787.2									MTF1	AL138787.2	0.321497	1.46338e-10	postive
LINC01139									LIPT1	LINC01139	0.304607	1.40448e-09	postive
AC116351.1									GLS	AC116351.1	0.417391	2.07526e-17	postive
AL359715.3									LIPT1	AL359715.3	0.326552	7.23161e-11	postive
SNHG1									LIPT1	SNHG1	0.304097	1.50041e-09	postive
AC078883.1									GLS	AC078883.1	0.367199	1.52983e-13	postive
AC008764.6									LIPT1	AC008764.6	0.323044	1.18116e-10	postive
ATP6V0E2-AS1									DLD	ATP6V0E2-AS1	0.31186	5.41196e-10	postive
AC135178.6									LIPT1	AC135178.6	0.377666	2.70293e-14	postive
AL583785.1									MTF1	AL583785.1	0.497318	4.50696e-25	postive
SUGT1-DT									LIPT1	SUGT1-DT	0.313738	4.20944e-10	postive
TMEM30A-DT									LIPT1	TMEM30A-DT	0.300021	2.53275e-09	postive
AC007009.1									LIPT1	AC007009.1	0.325215	8.72538e-11	postive
AP000845.1									LIPT1	AP000845.1	0.301499	2.09683e-09	postive
ILRUN-AS1									LIPT1	ILRUN-AS1	0.3579	6.77553e-13	postive
AC099791.2									LIPT1	AC099791.2	0.330646	4.04739e-11	postive
WDR5B-DT									LIPT1	WDR5B-DT	0.414396	3.68739e-17	postive
AC097059.1									GLS	AC097059.1	0.322098	1.34659e-10	postive
MEG9									GLS	MEG9	0.300166	2.48644e-09	postive
TIPARP-AS1									LIPT1	TIPARP-AS1	0.34654	3.91097e-12	postive
AC017104.2									GLS	AC017104.2	0.363094	2.96843e-13	postive
AC005537.1									LIPT1	AC005537.1	0.358035	6.63279e-13	postive
LINC01842									MTF1	LINC01842	0.419823	1.29576e-17	postive
AP002840.2									DLAT	AP002840.2	0.429105	2.07219e-18	postive
AC013400.1									LIPT1	AC013400.1	0.34837	2.96271e-12	postive
AL031600.1									FDX1	AL031600.1	-0.301298	2.15158e-09	negative
AC109460.2									FDX1	AC109460.2	-0.300483	2.38797e-09	negative
PLBD1-AS1									MTF1	PLBD1-AS1	0.304115	1.49699e-09	postive
RNASEH1-AS1									LIPT1	RNASEH1-AS1	0.309371	7.52915e-10	postive
AL358472.2									LIAS	AL358472.2	0.320866	1.59654e-10	postive
AC002451.1									LIPT1	AC002451.1	0.319209	2.00478e-10	postive
ARIH2OS									PDHB	ARIH2OS	0.343387	6.28436e-12	postive
LINC01137									MTF1	LINC01137	0.348163	3.05778e-12	postive
AC011509.1									LIPT1	AC011509.1	0.318253	2.28462e-10	postive
AL731577.2									CDKN2A	AL731577.2	-0.301282	2.15601e-09	negative
AP004609.3									FDX1	AP004609.3	0.301442	2.11224e-09	postive
AC026401.3									DLAT	AP004609.3	0.302983	1.73254e-09	postive
AL359541.1									CDKN2A	AC026401.3	0.315396	3.36722e-10	postive
AC005696.1									LIPT1	AL359541.1	0.324652	9.44026e-11	postive
LINC01914									DLAT	AC005696.1	0.303976	1.52412e-09	postive
AC026356.1									GLS	LINC01914	0.338577	1.28237e-11	postive
AC084824.5									LIPT1	AC026356.1	0.323284	1.14227e-10	postive
AC245041.1									LIPT1	AC084824.5	0.386774	5.67871e-15	postive
LINC02749									GLS	AC245041.1	0.323656	1.08474e-10	postive
LOH12CR2									FDX1	LINC02749	0.3285	5.49235e-11	postive
LINC01781									LIPT1	LINC02749	0.322457	1.28131e-10	postive
Z99572.1									LIPT1	LOH12CR2	0.326557	7.22713e-11	postive
DEPDC1-AS1									MTF1	LINC01781	0.452381	1.61802e-20	postive
CD81-AS1									CDKN2A	Z99572.1	-0.308508	8.43654e-10	negative
AP003392.3									CDKN2A	DEPDC1-AS1	0.351211	1.91829e-12	postive
LINC02361									PDHA1	CD81-AS1	-0.30005	2.52346e-09	negative
GAS5									FDX1	AP003392.3	0.348721	2.80877e-12	postive
AC011468.5									GLS	LINC02361	0.425766	4.03312e-18	postive
MAPKAPK5-AS1									LIPT1	GAS5	0.401371	4.20433e-16	postive
DNAJC9-AS1									LIPT1	AC011468.5	0.303746	1.57013e-09	postive
STX18-AS1									LIPT1	MAPKAPK5-AS1	0.342787	6.87378e-12	postive
WASL-DT									LIPT1	DNAJC9-AS1	0.354445	1.16342e-12	postive
PCCA-DT									LIAS	STX18-AS1	0.37457	4.543e-14	postive
MAGI2-AS3									LIPT1	WASL-DT	0.341238	8.65549e-12	postive
AP001372.2									FDX1	PCCA-DT	0.310205	6.74314e-10	postive
AC136604.2									GLS	MAGI2-AS3	0.477071	6.16228e-23	postive
CDKN2B-AS1									DLAT	AP001372.2	0.364522	2.35979e-13	postive
SNHG29									FDX1	AC136604.2	0.304915	1.34945e-09	postive
AC112721.2									CDKN2A	CDKN2B-AS1	0.607538	1.31912e-39	postive
AC067945.2									LIPT1	SNHG29	0.331791	3.43539e-11	postive
AL024498.1									LIPT1	AC112721.2	-0.300953	2.24865e-09	negative
NIFK-AS1									GLS	AC067945.2	0.322564	1.26247e-10	postive
AL138762.1									LIPT1	AL024498.1	0.347851	3.20632e-12	postive
AP006623.1									LIPT1	NIFK-AS1	0.357945	6.72753e-13	postive
AC021851.1									LIPT1	AL138762.1	0.301261	2.16162e-09	postive
AL109976.1									FDX1	AP006623.1	-0.305299	1.2838e-09	negative
AC108471.2									LIPT1	AC021851.1	0.317336	2.58859e-10	postive
STX17-AS1									GLS	AL109976.1	0.333795	2.57432e-11	postive
CEROX1									LIAS	AC108471.2	0.435167	6.06859e-19	postive
AP000688.1									LIPT1	STX17-AS1	0.303893	1.54058e-09	postive
CNNM3-DT									GLS	CEROX1	0.510316	1.6066e-26	postive
AP003392.4									PDHA1	AP000688.1	0.438053	3.353e-19	postive
CDKN2A-DT									LIPT1	CNNM3-DT	0.413488	4.38387e-17	postive
AC092683.1									FDX1	AP003392.4	0.308639	8.29173e-10	postive
PPP4R3B-DT									DLAT	AP003392.4	0.315334	3.39582e-10	postive
SLC12A9-AS1									CDKN2A	CDKN2A-DT	0.618115	2.5892e-41	postive
AC092718.3									LIPT1	AC092683.1	0.335068	2.14083e-11	postive
CENATAC-DT									LIPT1	PPP4R3B-DT	0.358546	6.11935e-13	postive
ZFAS1									LIPT1	SLC12A9-AS1	0.347086	3.60077e-12	postive
AC007637.1									CDKN2A	AC092718.3	0.304217	1.47728e-09	postive
AC024940.5									DLAT	CENATAC-DT	0.421176	9.95316e-18	postive
LINC02428									MTF1	ZFAS1	-0.314493	3.80352e-10	negative
SCAMP1-AS1									GLS	AC007637.1	0.31379	4.18013e-10	postive
AC093752.2									LIPT1	AC024940.5	0.438672	2.94965e-19	postive
AL021368.1									LIPT1	LINC02428	0.307605	9.49963e-10	postive
AC080037.2									LIPT1	SCAMP1-AS1	0.326072	7.73704e-11	postive
AC013270.1									FDX1	AC093752.2	-0.341072	8.87179e-12	negative
FSIP2-AS1									LIPT1	AL021368.1	0.335617	1.97679e-11	postive
FSIP2-AS2									FDX1	AC080037.2	0.304751	1.37846e-09	postive
DYRK3-AS1									LIPT1	AC013270.1	0.331247	3.71379e-11	postive
TDRKH-AS1									LIPT1	FSIP2-AS1	0.311351	5.79094e-10	postive
MRPS30-DT									LIPT1	FSIP2-AS2	0.303996	1.52016e-09	postive
DOCK8-AS1									LIPT1	DYRK3-AS1	0.309403	7.49749e-10	postive
TAF1A-AS1									LIPT1	TDRKH-AS1	0.337761	1.44558e-11	postive
AC007848.1									LIPT1	MRPS30-DT	0.302443	1.85742e-09	postive
AC084018.1									FDX1	DOCK8-AS1	0.312479	4.98277e-10	postive
NDUFB2-AS1									LIAS	TAF1A-AS1	0.322549	1.26513e-10	postive
CCDC144NL-AS1									LIPT1	AC007848.1	0.316847	2.76681e-10	postive
AL157871.6									FDX1	AC084018.1	-0.32968	4.64474e-11	negative
USP2-AS1									DLD	NDUFB2-AS1	0.328467	5.51845e-11	postive
SNHG8									LIPT1	CCDC144NL-AS1	0.331177	3.75125e-11	postive
AC106900.1									LIPT1	AL157871.6	0.395178	1.28872e-15	postive
AC109347.1									FDX1	USP2-AS1	0.323258	1.14652e-10	postive
ARF4-AS1									DLAT	USP2-AS1	0.371768	7.234e-14	postive
AC010894.1									LIPT1	SNHG8	0.314752	3.67295e-10	postive
AC092171.4									LIPT1	AC106900.1	0.378508	2.34468e-14	postive
U62317.3									LIAS	AC109347.1	0.325262	8.66771e-11	postive
RBM15-AS1									LIPT1	AC109347.1	0.300384	2.41818e-09	postive
AC016957.2									LIPT1	ARF4-AS1	0.331208	3.73459e-11	postive
AC104596.1									PDHB	ARF4-AS1	0.316273	2.99046e-10	postive
AC243830.1									LIPT1	AC010894.1	0.334172	2.43795e-11	postive
AL449423.1									LIPT1	AC092171.4	0.30499	1.3364e-09	postive
EIF3J-DT									CDKN2A	U62317.3	0.313141	4.56065e-10	postive
AL451137.2									CDKN2A	RBM15-AS1	0.301075	2.21387e-09	postive
AL390208.1									LIPT1	AC016957.2	0.332916	2.92249e-11	postive
AC135803.1									LIAS	AC104596.1	0.300415	2.40853e-09	postive
AC068234.2									LIPT1	AC243830.1	0.314183	3.96511e-10	postive
CYTOR									CDKN2A	AL449423.1	0.466811	6.5911e-22	postive
PHKA2-AS1									LIAS	EIF3J-DT	0.363952	2.58627e-13	postive
AL356364.1									CDKN2A	AL451137.2	0.347354	3.45779e-12	postive
UGDH-AS1									LIPT1	AL390208.1	0.309629	7.2771e-10	postive
SNHG30									LIPT1	AC135803.1	0.317124	2.66438e-10	postive
BNC2-AS1									GLS	AC068234.2	0.438011	3.38191e-19	postive
									MTF1	CYTOR	-0.317122	2.66502e-10	negative
									PDHA1	PHKA2-AS1	0.437074	4.10252e-19	postive
									MTF1	AL356364.1	0.348629	2.84824e-12	postive
									LIAS	UGDH-AS1	0.50513	6.18071e-26	postive
									LIPT1	SNHG30	0.324919	9.09385e-11	postive
									CDKN2A	BNC2-AS1	0.300668	2.33213e-09	postive

## Sheet: Table S3
Table S3: Univariate Cox analysis of identifying 12 cuproptosis-related lncRNAs associated with OS.
id	HR	HR.95L	HR.95H	pvalue
AL359715.3	0.496648	0.275593	0.895012	0.0198546
ILRUN-AS1	0.742705	0.566478	0.973755	0.0313649
AP004609.3	0.566047	0.36673	0.873693	0.0101793
AC084824.5	0.593703	0.391684	0.899918	0.0140149
AP003392.3	0.526294	0.318073	0.870824	0.0124793
AP001372.2	0.617274	0.402076	0.947651	0.0273975
AC021851.1	0.410054	0.220249	0.763426	0.00493563
AP003392.4	0.487036	0.256388	0.925175	0.0279829
AC092718.3	0.658128	0.486828	0.889703	0.00653378
AL021368.1	0.269238	0.0982772	0.737596	0.0107144
AL390208.1	0.43247	0.190076	0.983974	0.0456645
SNHG30	0.698089	0.502245	0.970299	0.0324001

## Sheet: Table S4
Table S4: Multivariate Cox analysis of identifying 4 hub cuproptosis-related lncRNAs associated with OS.
id	HR	HR.95L	HR.95H	pvalue
AP004609.3	0.566047	0.36673	0.873693	0.0101793
AP003392.3	0.526294	0.318073	0.870824	0.0124793
AP001372.2	0.617274	0.402076	0.947651	0.0273975
AC021851.1	0.410054	0.220249	0.763426	0.00493563

## Sheet: Table S5
Table S5: Relative Fractions of tumor-infiltrating immune cells of OC patients by the CIBERSORT algorithm.
Mixture	B cells naive	B cells memory	Plasma cells	T cells CD8	T cells CD4 naive	T cells CD4 memory resting	T cells CD4 memory activated	T cells follicular helper	T cells regulatory (Tregs)	T cells gamma delta	NK cells resting	NK cells activated	Monocytes	Macrophages M0	Macrophages M1	Macrophages M2	Dendritic cells resting	Dendritic cells activated	Mast cells resting	Mast cells activated	Eosinophils	Neutrophils	P-value	Correlation	RMSE
TCGA-10-0927-01A-02R-1564-13	0	0.0170323	0.0361198	0.0985942	0	0.0167533	0.00157835	0.0381035	0	0.128772	0	0.0845799	0.0437254	0.217778	0.00907048	0.0195444	0	0	0.25464	0	0.0337093	0	0.211	0.0626385	1.07087
TCGA-13-0891-01A-01R-1564-13	0.015428	0	0	0.0688096	0	0.132387	0	0.0293624	0.0585148	0	0.0407496	0.0536682	0.00318756	0.237866	0.0564964	0.197113	0	0.0644365	0.0419813	0	0	0	0.122	0.0991247	1.05475
TCGA-23-1028-01A-01R-1564-13	0.0875781	0	0.0298699	0.0506921	0	0.23805	0.0369613	0.0164318	0.0477616	0.0121796	0	0.0962744	0.00944993	0.135935	0.171936	0.0175754	0.00244471	0.0468599	0	0	0	0	0.024	0.205881	1.02096
TCGA-36-1577-01A-01R-1566-13	0.0243821	0	0.00189135	0.12892	0	0.0294948	0	0.00843033	0.0303003	0	0	0.175525	0	0.473913	0.00105679	0.0428132	0	0	0.0398748	0	0.00119733	0.0422005	0.365	0.0297966	1.13486
TCGA-04-1362-01A-01R-1565-13	0.00374523	0	0	0.0172125	0	0.287964	0	0.018879	0	0	0	0.105837	0.158639	0	0.0182671	0.163304	0	0.204188	0	0.0219641	0	0	0.162	0.0794256	1.0618
TCGA-29-1696-01A-01R-1567-13	0	0.0109248	0	0.0198404	0	0.126798	0	0.0636421	0.0420227	0	0	0.0555989	0.0267815	0.0711505	0.0988119	0.193349	0.0159956	0.102115	0.161261	0	0.00724862	0.00445953	0.043	0.163984	1.01709
TCGA-59-A5PD-01A-11R-A406-31	0.0167182	0.05868	0	0.0252808	0	0.227347	0.0242609	0.0351939	0.0161099	0	0	0.0406367	0	0.38168	0.0502929	0.103875	0	0	0	0.0199248	0	0	0.104	0.108966	1.06426
TCGA-13-0900-01B-01R-1565-13	0.0109128	0.033906	0	0.0523993	0	0.257111	0.023192	0.0758039	0.00337232	0	6.52366e-05	0.0127528	0.0230551	0.079086	0.213648	0.141964	0	0.0266064	0.04317	0	0.00295513	0	0.011	0.282522	0.981155
TCGA-24-1924-01A-01R-1567-13	0.0969346	0	0.0799684	0.139225	0	0.161734	0.029932	0.0760114	0	0	0	0.0235241	0.0740747	0.00111469	0.128053	0.152299	0.02034	0	0	0.00732692	0	0.00946114	0.009	0.298678	0.963862
TCGA-24-1425-01A-02R-1566-13	0.0935987	0	0	0.0281322	0	0.196502	0.0130679	0.0196799	0.044194	0	0.0301319	0	0	0.297837	0.0749856	0.183192	0	0	0.0108045	0	0	0.00787495	0.039	0.171382	1.02655
TCGA-24-1469-01A-01R-1566-13	0.0962328	0	0.00150047	0	0	0.200148	0.0126958	0.0390059	0.0361786	0	0	0.0376389	0	0.383269	0.0816055	0.108264	0	0	0.00346082	0	0	0	0.093	0.116306	1.06158
TCGA-25-1870-01A-01R-1567-13	0.0440146	0	0	0.014694	0	0.100306	0	0.048043	0.00454096	0	0	0.0962658	0.0981127	0	0.0152882	0.345013	0	0.00673415	0	0.226988	0	0	0.274	0.0448938	1.09097
TCGA-04-1648-01A-01R-1567-13	0.0854204	0	0	0.043117	0	0.282707	0	0.024266	0.0136457	0	0.0149254	0.0500457	0.137034	0.0653637	0.101019	0.155421	0.00815755	0	0.0105971	0	0	0.00828019	0.227	0.0578653	1.06253
TCGA-23-1114-01B-01R-1566-13	0.0632731	0	0	0	0	0.294604	0	0	0	0	0.0111786	0	0.00955219	0.37819	0	0.0796646	0	0.152438	0	0.0110995	0	0	0.235	0.0549207	1.09295
TCGA-61-1738-01A-01R-1567-13	0.0669796	0	0.0678076	0.0482073	0	0.0834315	0	0.0729678	0	0.00170081	0.000464245	0.0199296	0.0829112	0.0279073	0.1037	0.16646	0	0.216422	0	0.0107483	0	0.030363	0.017	0.226934	1.00005
TCGA-25-1632-01A-01R-1566-13	0.0648288	0	0	0	0	0.198518	0	0	0.0445006	0	0.0433041	0	0.0326887	0.152362	0.00314744	0.186396	0	0.222679	0	0.046835	0	0.00474032	0.723	-0.0116438	1.09481
TCGA-25-1323-01A-01R-1565-13	0	0.0312749	0	0	0	0.268739	0	0.0324373	0.0310227	0	0	0.148042	0.016502	0.246079	0.0202388	0.117367	0	0	0	0.0735562	0	0.0147415	0.228	0.056415	1.08587
TCGA-59-2348-01A-01R-1569-13	0.0665867	0	0.117823	0.0312238	0	0.169519	0	0.0680992	0.00252506	0	0	0.0311992	0.00434471	0.239288	0.0913111	0.140368	0	0	0.0263378	0	0	0.0113743	0.025	0.201577	1.00876
TCGA-13-0893-01B-01R-1565-13	0.0620579	0	0	0.135742	0	0.197961	0.0645428	0.0243489	0.0678302	0.00565518	0.0446302	0.0131708	0	0.0700803	0.128318	0.115948	0	0.0278148	0.0418997	0	0	0	0.016	0.227989	0.999447
TCGA-VG-A8LO-01A-11R-A406-31	0.122421	0	0.00391572	0.0513393	0	0.289831	0	0.145758	0.0105802	0.0139188	0	0.0421246	0	0.0896997	0.0325247	0.0419274	0	0.133278	0	0.0226823	0	0	0.226	0.0586544	1.0799
TCGA-61-1741-01A-02R-1567-13	0.0594879	0	0.0308993	0.0582282	0	0.118945	0	0.0804027	0.0640254	0	0.0138625	0	0	0.338816	0.0775473	0.149995	0	0	0.00779079	0	0	0	0.109	0.104933	1.0612
TCGA-57-1584-01A-01R-1566-13	0	0	0.00299193	0.062735	0	0.268842	0	0.00260244	0.010279	0	0	0.0453232	0.158456	0	0.0517669	0.250238	0	0.090726	0.056039	0	0	0	0.417	0.023327	1.07274
TCGA-24-1424-01A-01R-1565-13	0.0719722	0	0	0.0676797	0	0.117931	0.0154505	0.0625386	0.0178807	0	0	0.0341208	0.0188046	0.157934	0.125564	0.239328	0	0.0151651	0.0186925	0	0	0.0369379	0.064	0.136762	1.03542
TCGA-24-2297-01A-01R-1568-13	0.0292009	0.00477736	0.00180903	0.00568705	0	0.277066	0	0.0725541	0	0.0272988	0	0.0708287	0.0646856	0.187641	0.0668066	0.119349	0	0.0722953	0	0	0	0	0.202	0.0649939	1.06673
TCGA-24-1417-01A-01R-1565-13	0.0737035	0	0.00694105	0.029996	0	0.182706	0.0158235	0.0523205	0.0513205	0	0	0.0495873	0.00959159	0.252783	0.0551676	0.1473	0	0.0397528	0.0330062	0	0	0	0.011	0.274285	0.97449
TCGA-57-1586-01A-02R-1567-13	0.137	0	0	0.0820361	0	0.16524	0	0.0448795	0.0623464	0	0	0.0195195	0.00481824	0.176757	0.176257	0.131146	0	0	0	0	0	0	0.037	0.176199	1.02916
TCGA-29-1707-02A-01R-1567-13	0.0135391	0	0	0.000900563	0	0.0788029	0.0202394	0.00109317	0.0383359	0	0.020937	0.0172477	0.00881142	0.483362	0.0901962	0.0533966	0	0.120221	0	0.0281154	0	0.0248018	0.013	0.259487	1.01497
TCGA-13-1501-01A-01R-1565-13	0.119792	0	0.0333753	0.0537181	0	0.260161	0	0.0200811	0.0501546	0	0	0.0231572	0.0197294	0.203502	0.0547401	0.120398	0.00513943	0.0201903	0.0158613	0	0	0	0.027	0.197089	1.00781
TCGA-23-1023-01A-02R-1564-13	0.0134768	0	0.0117428	0.165417	0	0.0983036	0	0.0103029	0.0394395	0	0	0.0733574	0.0821288	0.118238	0.133869	0.135006	0.000350664	0	0.118367	0	0	0	0.011	0.282687	0.969984
TCGA-24-2261-01A-01R-1568-13	0.0594506	0	0.000557717	0.184537	0	0.232767	0.0431612	0.0744269	0.0579775	0	0	8.50856e-05	0.0784193	0.00275233	0.089481	0.172877	0.00260149	0	0.00090632	0	0	0	0.038	0.174892	1.02684
TCGA-13-0762-01A-01R-1564-13	0.0272263	0	0.00242915	0.014004	0	0.130384	0	0	0.0362709	0	0	0.119058	0	0.493948	0.0137199	0.111496	0	0	0.0514639	0	0	0	0.043	0.162303	1.06223
TCGA-24-2035-01A-01R-1568-13	0.0859706	0	0.0135668	0.0651901	0	0.197529	0.0322382	0.0412276	0.0115017	0	0	0.0257951	0.0493935	0	0.0853929	0.307812	0.0205739	0	0.0394811	0	0	0.0243272	0.013	0.253843	0.977822
TCGA-61-1911-01A-01R-1567-13	0.0372959	0	0.095279	0.266084	0	0.144035	0	0.0324883	0.0607509	0.0097369	0	0.0762639	0.00646751	0.0467372	0.0888678	0.111553	0	0	0.0170726	0	0	0.0073682	0.033	0.183174	1.02981
TCGA-25-2400-01A-01R-1569-13	0	0.0468081	0	0.0501863	0	0.273797	0	0.0817199	0	0	0	0.0496382	0.0128019	0.0330658	0.0383213	0.265709	0	0.0925606	0.0553923	0	0	0	0.227	0.0573571	1.06182
TCGA-10-0936-01A-01R-1564-13	0.0656621	0.0354866	0.0147157	0.066791	0	0.246681	0	0.144162	0.0553294	0	0	0.0371046	0.00539984	0.0119203	0.0700887	0.106257	0	0.132277	0	0.0081252	0	0	0.035	0.181351	1.02625
TCGA-61-1737-01A-01R-1567-13	0.0287443	0	0.0047242	0.000385048	0	0.224313	0	0.0244073	0.0157569	0.01085	0	0.0294667	0	0.281602	0.0869964	0.253738	0.0384958	0	0.000520606	0	0	0	0.008	0.317329	0.96201
TCGA-25-2396-01A-01R-1569-13	0.0530719	0	0	0.100326	0	0.269401	0	0.0532691	0.0484607	0	0	0.102554	0.0273172	0.0291742	0.113942	0.16715	0	0	0.0188871	0	0	0.0164466	0.079	0.126532	1.05119
TCGA-23-1111-01A-01R-1567-13	0.145142	0	0.00481021	0.0257238	0	0.258292	0.00252211	0.00534949	0.00351706	0	0	0.037831	0.0904903	0.112832	0.000664641	0.0813817	0	0.231444	0	0	0	0	0.273	0.0452855	1.07108
TCGA-13-1407-01A-01R-1565-13	0	0.200787	0	0.115351	0	0.0678113	0	0.0808528	0	0	0	0.115974	0.00660033	0.292933	0.0267657	0.0430393	0	0.0328094	0.0170768	0	0	0	0.16	0.0812826	1.06804
TCGA-61-1918-01A-01R-1568-13	0.0258719	0	0	0.0541591	0	0.169921	0	0.0291748	0.0599298	0	0.00858528	0.0345484	0.058295	0.0748606	0.0998874	0.269841	0.0671683	0	0.0476077	0	0	0.000149759	0.042	0.166708	1.01599
TCGA-61-2104-01A-01R-1568-13	0.05966	0	0	0.0518493	0	0.204364	0.00472292	0.0209289	0.0520506	0	0.0232646	0	0.0101987	0.23991	0.159576	0.125909	0	0.0387711	0	0.00308123	0	0.00571405	0.062	0.138318	1.04783
TCGA-61-1725-01A-01R-1567-13	0.0353185	0	0.00916602	0.101853	0	0.23453	0	0.0807189	0.0040463	0	0	0.0257437	0.057623	0.0499928	0.149118	0.217661	0	0	0.0124345	0	0	0.0217952	0.015	0.237401	0.994529
TCGA-09-1665-01B-01R-1566-13	0	0.113374	0	0.0264896	0	0.214814	0	0.0940552	0	0.0639989	0	0.0400056	0.000984503	0.050708	0.109141	0.161163	0	0.10362	0.0216469	0	0	0	0.036	0.178111	1.01879
TCGA-13-0908-01B-01R-1565-13	0.0464424	0	0	0.021147	0	0.227503	0.0201178	0.0797112	0.0407954	0	0	0.0413934	0.0336878	0.168665	0.100508	0.203436	0.0032646	0	0.0133274	0	0	0	0.07	0.130126	1.03805
TCGA-24-1553-01A-01R-1566-13	0.00370539	0.0343026	0.0108112	0.361136	0	0.129434	0	0.0350781	0.085854	0	0	0.0370386	0.0344629	0.054951	0.0932962	0.11993	0	0	0	0	0	0	0.066	0.134301	1.06228
TCGA-25-1626-01A-01R-1566-13	0.0616022	0	0.0243428	0.141535	0	0.145527	0	0.0278709	0.0444805	0	0	0.0578969	0.111825	0.0482471	0.0254292	0.108958	0.00935909	0.0327646	0	0.152579	0.00403814	0.00354464	0.051	0.151628	1.02509
TCGA-61-2110-01A-01R-1568-13	0.0104157	0	0	0	0	0.406026	0	0.00847716	0.0160846	0	0	0.123674	0.0742104	0.144494	0.019116	0.162857	0.00733611	0	0.0166346	0	0	0.0106748	0.193	0.0680141	1.07335
TCGA-24-2254-01A-01R-1568-13	0	0.00489814	0	0.00250124	0	0.110372	0	0.0109228	0.0125054	0	0	0.00606654	0.020519	0.488077	0.0165781	0.169736	0	0	0	0.150509	0.00611003	0.0012059	0.076	0.128378	1.09877
TCGA-61-1728-01A-01R-1568-13	0	0.00429981	0	0	0	0.19473	0	0.0596679	0.0162465	0.0411249	0	0.0287074	0	0.41528	0.0604273	0.153544	0	0	0	0.0259716	0	0	0.028	0.196239	1.03404
TCGA-59-2350-01A-01R-1569-13	0	0.0633888	0	0.0767234	0	0.162163	0	0.0411081	0.0195897	0	0.0316886	0	0.0013608	0.298561	0.0956879	0.116328	0	0.0896914	0.00163801	0	0	0.00207164	0.046	0.156749	1.03741
TCGA-23-1024-01A-02R-1564-13	0.0249684	0.046788	0	0.122705	0	0.197462	0.00463686	0.143394	0.0305402	0	0	0.0208236	0.0323501	0.0501852	0.0354377	0.120069	0	0.155957	0.014683	0	0	0	0.17	0.0757105	1.06567
TCGA-25-1320-01A-01R-1565-13	0.0946627	0	0.00950104	0.0490116	0	0.176727	0	0.00837346	0.0231915	0	0	0.051007	0.0078185	0.250013	0.0388959	0.153717	0.0665861	0.0169246	0	0.0446668	0	0.0089032	0.04	0.170197	1.02045
TCGA-24-1847-01A-01R-1566-13	0.0274188	0	0	0.317039	0	0.158109	0.0673662	0.0225776	0.0558609	0	0.0204109	0	0.0161365	0.0999127	0.0833851	0.125579	0	0	0.00602561	0	0	0.000178735	0.043	0.161825	1.03964
TCGA-24-1845-01A-01R-1567-13	0	0.0496191	0	0	0	0.184355	0	0.0249388	0.000708772	0	0.0534321	0	0.0389891	0.305995	0.115642	0.121136	0	0.0447282	0	0.052721	0	0.00773511	0.015	0.241484	0.997686
TCGA-13-1405-01A-01R-1565-13	0.19029	0	0.0839927	0.203733	0	0.130425	0.0332211	0	0.0226784	0	0	0.0812645	0.0128904	0.061649	0.0639701	0.0808511	0	0.00459896	0.0304349	0	0	0	0.008	0.320627	0.959313
TCGA-24-1418-01A-01R-1565-13	0.101969	0	0	0.0630716	0	0.34441	0	0.0448084	0.022463	0	0.0117541	0	0.0570736	0.0830019	0.0804452	0.135328	0	0.0465274	0	0.00879637	0	0.000352076	0.068	0.131857	1.03863
TCGA-09-2051-01A-01R-1568-13	0.0337477	0.0260781	0	0.0133803	0	0.251219	0.0138726	0.079921	0.013296	0	0.0402132	0.0076529	0.0761116	0.0454795	0.0660853	0.176295	0	0.12636	0.0246886	0	0	0.00559931	0.022	0.208487	0.998485
TCGA-29-1766-01A-01R-1567-13	0.0441884	0	0	0.141149	0	0.231872	0	0.0338874	0.0212562	0.0153001	0	0.0738389	0.0167831	0.156523	0.038823	0.120147	0	0.0680037	0.0314746	0	0	0.00675338	0.077	0.127412	1.04251
TCGA-29-1763-01A-02R-1567-13	0.0739002	0	0	0.026419	0	0.223151	0.00846936	0.0243312	0.00978215	0	0.00400171	0.017172	0.0274711	0.189327	0.0608417	0.281283	0	0.0384025	0.00747453	0	0	0.00797322	0.082	0.124126	1.04095
TCGA-13-1492-01A-01R-1565-13	0.0583589	0	0.00960421	0.148881	0	0.0734016	0.0166113	0.00984048	0.0117939	0	0	0.0295399	0.0478626	0.111257	0.0581403	0.263201	0	0.114721	0.046787	0	0	0	0.22	0.059463	1.05909
TCGA-61-1721-01A-01R-1569-13	0.038601	0	0	0.0777516	0	0.20141	0.00182055	0	0.00954376	0	0	0.0112692	0.0108632	0.00485866	0.0102368	0.522295	0.00296225	0	0.104851	0	0	0.00353618	0.011	0.285371	0.971891
TCGA-09-0367-01A-01R-1564-13	0	0.0612688	0.000349039	0.0479755	0	0.21487	0	0.0347783	0.0182873	0	0	0.0824072	0.0323314	0.154781	0.0902804	0.155444	0.0891966	0	0	0.0180298	0	0	0.026	0.200644	1.00519
TCGA-30-1714-01A-02R-1567-13	0.0728756	0	0	0	0	0.256649	0	0.070225	0	0	0	0.101262	0.0556883	0.104473	0.0159868	0.255287	0	0.0401289	0	0.0261963	0.00122786	0	0.089	0.119184	1.03912
TCGA-23-1029-01B-01R-1567-13	0.0754789	0	0	0.036467	0	0.0947863	0	0.0121436	0.00405253	0	0	0.0962242	0.116572	0.104799	0.0665001	0.107296	0	0.249735	0.0322736	0	0	0.00367227	0.055	0.14895	1.03634
TCGA-25-1322-01A-01R-1565-13	0.109098	0	0.0051343	0	0	0.176437	0	0.0556592	0	0	0.00298839	0.0266602	0.166727	0.0857706	0.108485	0.155596	0	0.0807985	0	0.0155511	0	0.0110936	0.064	0.13664	1.03005
TCGA-24-1422-01A-01R-1565-13	0.0244837	0	0	0.0783559	0	0.190646	0.0493565	0.0229481	0.0235214	0	0.03428	0.0658006	0.097148	0.0958434	0.0462383	0.265108	0.00513952	0	0.00112974	0	0	0	0.037	0.175263	1.01635
TCGA-31-1959-01A-01R-1568-13	0.0392355	0	0	0.0545384	0	0.234956	0.00197381	0.055968	0.034638	0	0	0.0249417	0.0391553	0.122091	0.0458831	0.281031	0.0108229	0.0316322	0.00490573	0	0	0.0182284	0.013	0.254454	0.982674
TCGA-24-2033-01A-01R-1568-13	0.0485087	0	0	0.0554583	0	0.100445	0	0.0259602	0.0121595	0	0	0.0403851	0.0185444	0.087919	0.0733358	0.278429	0	0	0	0.179507	0.0618218	0.0175255	0.307	0.0392961	1.08034
TCGA-24-1435-01A-01R-1566-13	0	0.0324861	0	0.0764306	0	0.169861	0	0.0109057	0.0370101	0	0	0.0589337	0.0118246	0.139448	0.171715	0.231644	0.0139836	0.0252367	0.0188318	0	0	0.00168988	0.01	0.289389	0.974642
TCGA-29-2427-01A-01R-1569-13	0.0226451	0	0.0108805	0.186581	0	0.179649	0	0.0317289	0.0178168	0	0.0274726	0.00863435	0	0.143349	0.130226	0.210676	0	0	0.0303411	0	0	0	0.064	0.136689	1.04158
TCGA-24-1923-01A-01R-1567-13	0.0791327	0.00392987	0	0.0148874	0	0.24862	0	0.0126542	0	0	0.00794132	0	0.125862	0.0653835	0.0445775	0.266857	0	0.0947359	0	0.0354186	0	0	0.207	0.0634104	1.05568
TCGA-61-2111-01A-01R-1568-13	0.167859	0	0.0107485	0.0813037	0	0.19052	0	0	0.0809431	0	0	0.0462987	0.0118792	0.104943	0.0427321	0.18532	0.0419166	0	0.0296047	0	0	0.00593117	0.016	0.228319	0.99138
TCGA-04-1332-01A-01R-1564-13	0.0251957	0.0143465	0	0.0404114	0	0.269021	0	0.0233657	0	0	0	0.0538419	0.0541762	0.0639134	0.0552035	0.279534	0.00738723	0.00568658	0.0631993	0.038688	0	0.00602986	0.217	0.0601344	1.05772
TCGA-24-2271-01A-01R-1568-13	0.100924	0	0	0.0810575	0	0.335322	0	0.0775085	0.0860919	0	0	0.0585563	0.026689	0.0634753	0.113661	0.0418053	0	0	0	0.0141798	0	0.000729642	0.093	0.115911	1.06784
TCGA-09-1668-01B-01R-1566-13	0.128931	0	0.0105222	0.0408513	0	0.202001	0.0149747	0.0490693	0.0385077	0	0	0.0680107	0.00339525	0.109051	0.0473076	0.0768195	0.0144666	0.133689	0	0.0585293	0	0.00387406	0.082	0.124293	1.03793
TCGA-24-1551-01A-01R-1566-13	0.00223916	0.00958519	0	0.120999	0	0.145802	0	0.0077974	0.080959	0	0	0.0765776	0.0232267	0.290476	0.0733999	0.133845	0.00744755	0	0.0276467	0	0	0	0.002	0.364778	0.936749
TCGA-24-1565-01A-01R-1566-13	0.0265353	0	0	0.13646	0	0.224036	0	0.0530908	0.0894609	0	0	0.0289181	0.0703121	0	0.00885487	0.327182	0	0.0246437	0.000797486	0	0	0.00970823	0.067	0.133397	1.04202
TCGA-09-1669-01A-01R-1566-13	0.0386935	0	0.0876106	0.16484	0	0.163479	0.0367874	0.050832	0.0575885	0	0	0.0207159	0.0104487	0.176689	0.0573391	0.133311	0	0	0	0.00166544	0	0	0.031	0.187304	1.01496
TCGA-13-0804-01A-01R-1564-13	0	0.0460506	0.00687448	0.0855416	0	0.15572	0	0.0512067	0.0132043	0	0	0.170508	0.113724	0.034712	0.0573248	0.242622	0.00510023	0	0	0	0	0.0174115	0.081	0.125694	1.04618
TCGA-13-0887-01A-01R-1564-13	0.132209	0	0.046813	0.0367811	0	0.121	0	0.085517	0.00262215	0	0	0.0515858	0.044956	0.0317411	0.0270028	0.121645	0	0.221329	0	0.0753097	0	0.00148842	0.028	0.192937	1.00847
TCGA-61-2102-01A-01R-1568-13	0.00257148	0	0.00522333	0	0	0.128833	0.00215505	0.00787952	0.0566082	0	0.0470265	0	0	0.494958	0.00568613	0.212	0	0	0.032561	0	0	0.00449846	0.037	0.175836	1.06293
TCGA-24-2298-01A-01R-1569-13	0.0706928	0	0.0335164	0.067408	0	0.193585	0	0.0490298	0.00913293	0	0.0128738	0.0166211	0	0.206563	0.0806879	0.0873602	0	0.120981	0	0.0315318	0	0.020016	0.095	0.113024	1.04622
TCGA-24-1431-01A-01R-1566-13	0.0185597	0.0315076	0	0.0869047	0	0.248858	0	0.0328576	0.0223864	0	0	0.0336106	0.122675	0	0.0960665	0.302939	0	0	0	0	0	0.00363512	0.254	0.0493747	1.07049
TCGA-04-1341-01A-01R-1564-13	0.0661667	0.0270773	0.146147	0.15315	0	0.160263	0	0.122231	0.0183117	0	0	0.0641501	0	0.103954	0.0571344	0.0506464	0	0.0220919	0	0.00867617	0	0	0.01	0.295519	0.974153
TCGA-5X-AA5U-01A-11R-A406-31	0.00181142	0.00689223	0	0	0	0.213156	0	0.0495259	0.00453447	0	0.0481559	9.28889e-05	0	0.674704	0	0	0	0	0.00112659	0	0	0	0.094	0.113259	1.13061
TCGA-13-0768-01A-01R-1569-13	0.0434341	0	0.0940135	0.245046	0	0.096828	0.143876	0	0.0460355	0.0468731	0	0	0.0306807	0.0422925	0.0948415	0.095422	0.00491429	0	0.0141777	0	0	0.0015652	0.011	0.274896	0.976281
TCGA-24-1104-01A-01R-1565-13	0	0.0373711	0.000565056	0.13286	0	0.28987	0	0.0562314	0.0640804	0	0	0.0825596	0.0595253	0.00423967	0.0731398	0.155159	0	0	0	0.0443984	0	0	0.084	0.123258	1.05563
TCGA-13-1489-01A-01R-1565-13	0	0.0832502	0	0.0242824	0	0.297822	0	0.00341945	0.0331175	0	0	0.0918256	0.106827	0.118856	0.0746583	0.0818201	0	0.0840864	0	0	3.52484e-05	0	0.317	0.037749	1.07508
TCGA-10-0933-01A-01R-1569-13	0	0.0998478	0	0.118004	0	0.172468	0	0.039327	0	0	0	0.164554	0.0910832	0.0535016	0.0243843	0.0918097	0	0.0838783	0.0526657	0	0.00847697	0	0.259	0.0486449	1.07497
TCGA-13-1498-01A-01R-1565-13	0	0.0745968	0	0.0457049	0	0.242457	0	0.0750133	0.00185769	0.0276512	0	0.0886841	0.0135813	0.243756	0.104856	0.0596899	0.00997066	0	0	0.0121813	0	0	0.01	0.296061	0.97023
TCGA-13-0720-01A-01R-1564-13	0.14325	0	0.0655058	0.0258312	0	0.202339	0	0.101907	0	0.00368382	0	0.070281	0	0.139893	0.00336495	0.0140979	0	0.210393	0.0172503	0	0	0.00220348	0.021	0.211219	1.00638
TCGA-25-1635-01A-01R-1566-13	0.0691481	0	0.0137606	0.100872	0	0.328806	0.0122436	0.0014063	0.0404357	0	0	0	0.091037	0.0359766	0.0597987	0.215856	0	0.00882091	0.0210408	0	0	0.000797903	0.127	0.0977204	1.04859
TCGA-29-1778-01A-01R-1567-13	0.0234111	0	0.0357776	0.074026	0	0.295463	0.00993706	0.0244686	0.0600733	0	0.0414401	0.0189267	0	0.0788793	0.0261785	0.230235	0	0.063754	0.0155045	0	0	0.00192479	0.114	0.102815	1.04835
TCGA-23-1122-01A-01R-1565-13	0.0542976	0.000658233	0	0.00696387	0	0.192961	0	0.0723324	0.00762189	0.000973539	0	0.0616381	0.0580135	0.09979	0.084104	0.191227	0.0686372	0.100191	0	0.000590539	0	0	0.081	0.12563	1.03486
TCGA-13-1506-01A-01R-1565-13	0.120278	0	0	0.038796	0	0.225359	0.0168221	0.0213338	0.012429	0	0	0.0464838	0.0256833	0.100903	0.0223775	0.0538727	0	0.245449	0	0.0560541	0	0.0141591	0.032	0.18545	1.01599
TCGA-25-1628-01A-01R-1566-13	0.0486432	0	0	0.306273	0	0.118847	0.0384448	0.0345555	0.046798	0	0	0	0.007356	0.0494126	0.151078	0.160076	0.00537005	0	0.0331462	0	0	0	0.091	0.11792	1.05816
TCGA-25-1634-01A-01R-1566-13	0.17504	0	0.0189504	0	0	0.312285	0	0	0	0	0	0.10165	0.0416061	0.192112	0	0.146259	0	0	0.0120964	0	0	0	0.347	0.033279	1.08175
TCGA-61-2009-01A-01R-1568-13	0.0189291	0	0.00236685	0.160857	0	0.163284	0	0.00245701	0.0156825	0.00218839	0	0.0188296	0.00877967	0.0888545	0.0990314	0.333733	0.062767	0	0.0222401	0	0	0	0.014	0.245401	0.988878
TCGA-24-2024-01A-02R-1568-13	0.0346145	0.051983	0	0.0206703	0	0.153518	0	0.0717848	0.00150656	0	0	0.0430151	0.0415097	0.211906	0.0786409	0.199955	0	0.00156593	0	0.0831231	0	0.00620803	0.079	0.126392	1.03931
TCGA-25-1313-01A-01R-1565-13	0	0.01044	0.00226347	0.00652975	0	0.199134	0	0.0213829	0.000343515	0	0	0.0391316	0.160797	0	0.0498836	0.41215	0	0.0599032	0	0.0297069	0.000367353	0.00796695	0.017	0.227152	0.996576
TCGA-24-1105-01A-01R-1565-13	0.0699175	0	0.0192835	0.0908776	0	0.251533	0.0131694	0.0624286	0.0232211	0	0	0.0196387	0.0122152	0.151575	0.0650481	0.208382	0	0	0	0.0127108	0	0	0.096	0.111905	1.04565
TCGA-61-2008-01A-02R-1568-13	0	0.0181502	0.0633046	0.127845	0	0.171991	0	0.0568812	0.0261667	0	0	0.0452598	0.074963	0.015185	0.114863	0.242352	0	0	0	0.0430188	0	1.93564e-05	0.058	0.142016	1.03041
TCGA-24-0970-01B-01R-1565-13	0.0973636	0	0	0.0194398	0	0.126738	0	0.0366292	0.0340243	0	0	0.0460075	0.0130056	0.223719	0.0136983	0.275696	0	0.0892665	0.0244116	0	0	0	0.122	0.0995673	1.05224
TCGA-13-1499-01A-01R-1565-13	0.0959684	0	0.0956225	0.138809	0	0.159793	0.00361245	0.0882292	0.0800028	0.00117244	0	0.0536069	0.0233888	0.0599658	0.0857905	0.0770451	0	0.00713003	0.0298628	0	0	0	0.012	0.27353	0.979871
TCGA-29-1785-01A-01R-1567-13	0.0119898	0.0148715	0	0.211708	0	0.113133	0.0185361	0.0331507	0.100998	0	0	0.0901429	0.0486141	0	0.11926	0.19563	0	0.00172138	0.0344847	0	0	0.0057595	0.008	0.319692	0.959893
TCGA-61-2002-01A-01R-1568-13	0.0212705	0	0	0.162212	0	0.175197	0.0864175	0.0127296	0.0908039	0	0	0.038409	0.0556729	0.079762	0.0859118	0.116932	0.0236267	0	0.0398464	0	0	0.0112089	0.015	0.235786	0.991244
TCGA-57-1994-01A-01R-1568-13	0.133149	0	0.0106326	0.192365	0	0.118821	0	0.0430101	0.0897707	0	0	0.0337205	0.0118405	0.198159	0.0441258	0.111571	0	0	0.0128346	0	0	0	0.019	0.222403	1.00162
TCGA-29-1705-01A-01R-1567-13	0.0285811	0	0	0.0374054	0	0.232296	0	0.015121	0.0305411	0	0.0132542	0	0	0.338705	0.059242	0.21995	0	0	0	0.0195877	0	0.00531638	0.02	0.22065	1.0137
TCGA-13-1497-01A-01R-1565-13	0.00432301	0.0535212	0.0941334	0.0924232	0	0.210241	0	0.0601677	0.0557835	0	0	0.0259533	0.0109636	0.177059	0.119764	0.0801429	0	0.00932151	0.00620237	0	0	0	0.022	0.210394	1.00752
TCGA-25-2399-01A-01R-1569-13	0.0633796	0	0.000915378	0.0751863	0	0.20543	0.0576104	0.0135192	0.00017148	0	0.0118018	0.0985365	0.0225058	0.138556	0.0925362	0.175877	0	0	0.0430769	0	0	0.000898149	0.022	0.210511	1.00195
TCGA-13-0883-01A-02R-1569-13	0.0422708	0	0.00106946	0.0986541	0	0.139427	0	0	0.0526918	0	0.00180349	0	0	0.399301	0.037712	0.188638	0	0	0	0.0288959	0	0.00953617	0.016	0.22999	1.01468
TCGA-24-2020-01A-01R-1567-13	0.0068912	0	0	0.0342355	0	0.112527	0.00639952	0.022839	0	0	0.0541216	0	0.0232513	0.456925	0.0778522	0.194549	0	0	0	0.0104086	0	0	0.109	0.105078	1.09286
TCGA-24-1416-01A-01R-1565-13	0	0.0125358	0	0	0	0.207933	0	0.0992407	0	0	0	0.111236	0.0838976	0	0.00391594	0.170469	0	0.162369	0	0.135986	0.00191144	0.010507	0.178	0.0740569	1.06329
TCGA-29-1762-01A-01R-1567-13	0	0.0170326	0	0.0552823	0	0.131875	0	0	0.0208216	0	0	0.00182263	0.148313	0.170132	0.0056752	0.334229	0.0320723	0	0.0478464	0	0.024208	0.0106906	0.178	0.0742624	1.06718
TCGA-61-1910-01A-01R-1567-13	0	0.0348472	0	0.00465098	0	0.0826191	0	0.0147156	0.0350505	0	0	0.029142	0	0.283164	0.109029	0.248067	0	0.0447797	0	0.0924202	0	0.0215153	0.043	0.161405	1.04558
TCGA-61-1900-01A-01R-1567-13	0.124313	0	0	0.140266	0	0.140734	0	0.0827065	0.0184433	0	0	0.134552	0.0234908	0.0965626	0.0656243	0.173308	0	0	0	0	0	0	0.083	0.123664	1.04947
TCGA-36-1570-01A-01R-1566-13	0	0.0236794	0.00185778	0.0577365	0	0.182552	0	0.0414463	0.0160275	0	0	0.072901	0.0708252	0.0923565	0.0963076	0.192269	0	0.0229969	0.0979696	0	0.0310749	0	0.051	0.152228	1.01987
TCGA-57-1585-01A-01R-1566-13	0.0551539	0	0.023988	0.0900565	0	0.194205	0	0.0171893	0.034144	0	0	0.0055362	0.0395993	0.294126	0.0446054	0.101728	0.0536513	0	0	0.0427257	0	0.00329238	0.057	0.145529	1.03398
TCGA-23-1027-01A-02R-1564-13	0	0.049507	0	0.0102776	0	0.148336	0	0.0267846	0.0118436	0	0	0.0363918	0.0104931	0.42126	0.0712868	0.162298	0.0175179	0.0104749	0	0.0217378	0	0.00179118	0.011	0.28541	0.987929
TCGA-24-1842-01A-01R-1567-13	0.0540656	0	0.00262756	0.195781	0	0.147777	0	0.0308231	0.0622369	0	0	0.0805702	0.0101024	0.218283	0.0692789	0.0961177	0.00127915	0	0.0289683	0	0	0.00208912	0.013	0.255384	0.989291
TCGA-29-1701-01A-01R-1567-13	0.025224	0	0	0.2006	0	0.125255	0.0738131	0.0383758	0.00989416	0.0122177	0	0	0.063509	0.0462148	0.124559	0.241569	0	0.00877687	0	0.0190958	0.00619762	0.00469784	0.056	0.147174	1.03062
TCGA-09-1667-01C-01R-1566-13	0.0552476	0	0.0188807	0.0784805	0	0.189195	0	0.0407249	0.0567144	0	0	0.087169	0.0157666	0.207844	0.120865	0.113074	0.00271926	0.00928042	0	0.000479515	0	0.00355898	0.012	0.26663	0.983113
TCGA-61-1914-01A-01R-1567-13	0.0340892	0	0.0361828	0.0241595	0	0.162936	0	0.0468166	0	0.0413914	0	0.037369	0.0677318	0.0906447	0.187536	0.213209	0	0	0	0.0193725	0.0340384	0.00452264	0.028	0.193419	1.01593
TCGA-24-1603-01A-01R-1566-13	0	0.0452715	0	0.0213078	0	0.126672	0	0.0177582	0.0028548	0.0301474	0	0.0664299	0.0347015	0.271232	0.125868	0.133254	0	0	0.101637	0	0	0.0228664	0.109	0.105154	1.05349
TCGA-30-1861-01A-01R-1568-13	0.0405459	0	0.00192472	0.0472338	0	0.328965	0	0	0	0	0.00774634	0.00274891	0	0.261136	0.089374	0.1853	0	0	0	0.0350245	0	0	0.374	0.0285848	1.09289
TCGA-31-1950-01A-01R-1568-13	0.0106248	0.0255662	0.0392043	0.0481504	0	0.167502	0.0112632	0.0648831	0.0259682	0	0	0.0898983	0.0262564	0.0894891	0.130835	0.119656	0	0.0136141	0.137089	0	0	0	0.068	0.131693	1.03209
TCGA-13-0906-01A-01R-1564-13	0.080143	0	0.0162392	0.122563	0	0.201328	0	0.0750864	0.0498535	0	0	0.0579218	0.00614132	0.0765167	0.145207	0.0287596	0	0.140241	0	0	0	0	0.018	0.223793	1.01592
TCGA-13-1485-01A-02R-1565-13	0	0.0188314	0	0.00770893	0	0.225014	0	0.00781053	0.0417692	0	0	0.010687	0	0.447165	0.00550129	0.139936	0.0644233	0	0	0.0311528	0	0	0.025	0.201858	1.03716
TCGA-25-1630-01A-01R-1566-13	0.00461504	0.0431184	0	0.0143731	0	0.099734	0	0	0.0694366	0	0	0.0355245	0.00937308	0.439299	0.0301542	0.11296	0.00712307	0	0	0.0652326	0	0.0690569	0	0.484147	0.876026
TCGA-61-2092-01A-01R-1568-13	0.194068	0	0.193606	0.0260339	0	0.155003	0	0.00166662	0.0237881	0	0	0.0216195	0.00684903	0.208673	0.00779281	0.136979	0	0.0190257	0.00489552	0	0	0	0.002	0.379619	0.935614
TCGA-61-2098-01A-01R-1568-13	0.095394	0	0	0.0628992	0	0.117851	0	0.0281016	0.0840237	0	0	0.0786567	0	0.444797	0.0178885	0.0649871	0	0	0	0.00540136	0	0	0.418	0.0232594	1.11638
TCGA-10-0937-01A-02R-1564-13	0.0136604	0.0125294	0	0.123811	0	0.262223	0.0223186	0.0529929	0.0587514	0	0	0.0717662	0.0561997	0.111924	0.0312363	0.156052	0	0.0221307	0	0.00342542	0.00097842	0	0.012	0.267068	0.982829
TCGA-23-1809-01A-01R-1566-13	0.0907388	0	0	0.0189742	0	0.164979	0	0.0389244	0	0	0.00622705	0.00753334	0	0.532438	0.0553134	0.0823031	0	5.24557e-07	0	0.00256819	0	0	0.192	0.068437	1.11588
TCGA-13-1403-01A-01R-1565-13	0	0.000403943	0	0	0	0.30459	0	0.0214482	0.0378564	0	0	0.113278	0.00059961	0	0	0.132096	0	0.370916	0.0188126	0	0	0	0.29	0.0418643	1.11145
TCGA-04-1347-01A-01R-1564-13	0.103482	0	0	0.0448351	0	0.0533715	0	0.0472008	0.0335094	0	0	0.0380671	0	0.480131	0.0595277	0.104898	0	0	0.0349774	0	0	0	0.122	0.0993304	1.08548
TCGA-24-1846-01A-01R-1567-13	0.0301154	0	0	0.0540262	0	0.148288	0	0.0113171	0.0727091	0	0	0.0524311	0	0.395507	0.0903133	0.125788	0	0	0.0195046	0	0	0	0.015	0.2365	1.00858
TCGA-61-1736-01B-01R-1568-13	0.04903	0	0.00112517	0.0598494	0	0.255032	0	0.0129917	0.0182014	0	0	0.129603	0.154467	0.0326523	0.014603	0.192267	0	0.0759998	0.00417781	0	0	0	0.208	0.0630338	1.06501
TCGA-23-1021-01B-01R-1564-13	0.0354203	0.174632	0	0.0816719	0	0.217896	0	0.0917546	0	0	0	0.0603489	0.0446527	0.0748443	0.00407402	0.0954188	0	0.112489	0.00679754	0	0	0	0.122	0.0988774	1.05011
TCGA-24-2293-01A-01R-1568-13	0.068169	0	0	0.0751679	0	0.195668	0	0	0.0420373	0	0.00297434	0.00457545	0.044026	0.283274	0.0938451	0.179765	0	0	0.00827888	0	0	0.00221998	0.028	0.192953	1.01759
TCGA-25-2404-01A-01R-1569-13	0.000915049	0	0.00968259	0	0	0.259632	0	0.0744125	0	0.0881074	0	0.0784639	0	0.139611	0.135937	0.168049	0	0.000558206	0.037876	0	0	0.00675558	0.135	0.0931655	1.06368
TCGA-23-1123-01A-01R-1565-13	0.0157174	0.0233094	0.00275595	0.137444	0	0.229625	0.0166184	0.0505612	0.0171264	0	0.029618	0	0.0340601	0.113207	0.111126	0.212367	0	0	0.0064642	0	0	0	0.043	0.164256	1.02607
TCGA-24-1928-01A-01R-1567-13	0.0176077	0	0.0113833	0.230111	0	0.215562	0.00106795	0.0703228	0	0	0	0.0467483	0.015136	0.0517068	0.0989918	0.17951	0	0.00265115	0.0561595	0	0	0.00304208	0.186	0.0704394	1.07299
TCGA-24-1850-01A-01R-1567-13	0	0.0504464	0	0.155044	0	0.17312	0.00265621	0.0515863	0.0529889	0	0	0.0191985	0.00284278	0.0665914	0.1387	0.265445	0	0	0	0.00970015	0	0.0116796	0.19	0.0690609	1.07194
TCGA-61-1907-01A-01R-1567-13	0.0458688	0	0.0296233	0.130667	0	0.222452	0.0319902	0.0144953	0.0628367	0	0	0.00115564	0.0194625	0.13849	0.0731951	0.175011	0	0.0356605	0	0.0159436	0	0.00314845	0.016	0.229432	0.993787
TCGA-13-1408-01A-01R-1565-13	0.0907801	0	0.0139532	0.0394823	0	0.275842	0.028789	0.0583115	0.0279526	0	0.00332873	0.0176655	0.0107261	0.216547	0.118976	0.092125	0	0	0	0.00552176	0	0	0.091	0.118163	1.0482
TCGA-29-1774-01A-01R-1567-13	0.0709142	0	0	0.125413	0	0.161033	0	0	0	0	0.00341277	0.0152398	0.0561636	0.313668	0.0108394	0.236994	0	0	0.00632163	0	0	0	0.4	0.0247631	1.0993
TCGA-13-1509-01A-01R-1565-13	0.00712479	0.0175056	0.104549	0.101152	0	0.213547	0	0.025428	0.0391175	0.013757	0	0.00547261	0.0302708	0.180635	0.0888073	0.131877	0	0	0	0.0407564	0	0	0.016	0.233969	0.992374
TCGA-23-1109-01A-01R-1564-13	0.0767627	0	0.0128356	0.0780047	0	0.0929047	0	0.0622063	0.0296121	0	0	0.0437941	0.0104775	0.308965	0.0404003	0.147658	0.094232	0	0.00214738	0	0	0	0.011	0.282974	0.974652
TCGA-24-2038-01A-01R-1568-13	0	0.0467709	0	0.0287846	0	0.238118	0	0.00310879	0.0183288	0	0	0.110184	0.233328	0.125522	0.00487902	0.124278	0	0.0173256	0	0.0493724	0	0	0.429	0.0219467	1.08087
TCGA-29-1783-01A-01R-1567-13	0.0195412	0	0.0901613	0.0730294	0	0.163402	0	0.0389311	0.0398858	0	0	0.0364357	0.025876	0.151234	0.0706467	0.223598	0.0335755	0	0.0125852	0	0	0.021097	0.022	0.208826	0.999578
TCGA-25-2391-01A-01R-1569-13	0.0729731	0	0	0.100941	0	0.132411	0	0.0472659	0.0431539	0	0	0.0603655	0.0919243	0.0402073	0	0.130769	0	0.238835	0	0	0	0.0411539	0.179	0.073145	1.05983
TCGA-24-1544-01A-01R-1566-13	0.109278	0	0.0126978	0.337731	0	0	0.0197962	0.0481959	0	0	0	0.0239706	0.0269423	0.289026	0.0199667	0.0769841	0	0.0331103	0	0	0	0.00230195	0.093	0.11575	1.05505
TCGA-23-1022-01A-01R-1564-13	0	0.0390587	0	0.0168383	0	0.172749	0	0.000733524	0.0482127	0	0	0.102099	0	0.199353	0.0707041	0.169079	0.00543065	0	0.175742	0	0	0	0.542	0.00795098	1.08387
TCGA-25-1877-01A-01R-1567-13	0.0315302	0	0	0.152222	0	0.041337	0.0686624	0.0356184	0.00553921	0	0	0.045308	0	0.279761	0.130002	0.202254	0.000154904	0	0	0	0.00761142	0	0.224	0.0589101	1.08461
TCGA-24-1930-01A-01R-1567-13	0.0870348	0	0.106358	0.0694539	0	0.233751	0	0.0273474	0.0240959	0	0.000663765	0.00673191	0.00501586	0.112301	0.0801216	0.240323	0	0	0	0.00111135	0	0.00569022	0.011	0.27952	0.972557
TCGA-36-1581-01A-01R-1566-13	0.068443	0	0.0390849	0.142925	0	0.191298	0.0710759	0.0491946	0.0471972	0	0.0235016	0	0.0117067	0.184838	0.0774666	0.0932686	0	0	0	0	0	0	0.036	0.178972	1.01812
TCGA-09-2048-01A-01R-1568-13	0.00511923	0.0429869	0	0.0638444	0	0.152905	0	0.0751521	0.0470735	0.0163127	0	0.0358	0.0251712	0.106674	0.0456038	0.283712	0.0344569	0	0	0.0512004	0	0.0139871	0.486	0.0135833	1.08034
TCGA-13-0911-01A-01R-1564-13	0.0760386	0	0.0183337	0.0165982	0	0.122244	0	0.0134716	0.0300316	0	0.0071087	0	0.0510082	0.478942	0.0476621	0.0795174	0.0590444	0	0	0	0	0	0	0.458563	0.89194
TCGA-24-1549-01A-01R-1566-13	0.0312078	0	0.00707564	0.165895	0	0.126897	0.100362	0.00318851	0.0152913	0	0.0127309	0.114776	0.0251398	0.19415	0.0995636	0.0616487	0.0089194	0	0.0331553	0	0	0	0.033	0.182988	1.02275
TCGA-61-1724-01A-01R-1568-13	0.062674	0	0.0578541	0.0461021	0	0.21032	0.0171579	0.00817379	0.0498095	0	0.0213772	0.00464871	0.0088	0.246751	0.0905793	0.15659	0	0	0.0191629	0	0	0	0.031	0.186477	1.01382
TCGA-30-1860-01A-01R-1568-13	0.0223693	0	0.0372059	0.161781	0	0.223408	0.0811322	0.0782229	0.0134019	0.0067987	0.0169166	0	0.0394208	0.028286	0.132056	0.131119	0.00125326	0	0	0.0266282	0	0	0.042	0.166996	1.02843
TCGA-24-1557-01A-01R-1566-13	0.0121764	0	0.00585461	0.0269108	0	0.225969	0	0.0193979	0.0184746	0	0	0.0278696	0.0801324	0.227582	0.110926	0.120192	0	0	0.124514	0	0	0	0.059	0.141047	1.03031
TCGA-04-1536-01A-01R-1566-13	0.0553893	0	0	0.0278989	0	0.287482	0	0.0127224	0.000919943	0	0	0.0421684	0.179691	0.0706316	0.0407045	0.117325	0	0.0604389	0	0.0864453	0.0181832	0	0.171	0.075335	1.05018
TCGA-13-2060-01A-01R-1568-13	0.0471753	0	0.0380424	0.129426	0	0.22981	0.0465153	0.0640635	0.00609495	0	0	0.0130219	0.0608133	0.0344678	0.102962	0.168507	0	0.0450876	0.0140124	0	0	0	0.042	0.167128	1.01995
TCGA-13-1404-01A-01R-1565-13	0.00344895	0.0274233	0.0296069	0.0794364	0	0.115489	0	0.00724693	0.0561531	0	0	0.114171	0.0173802	0.117592	0.0754705	0.231747	0.0120257	0	0.112809	0	0	0	0.095	0.112337	1.03875
TCGA-61-2101-01A-01R-1568-13	0.0223307	0	0	0.036905	0	0.259298	0.00663673	0.0146906	0.0487366	0	0.00515543	0.00570626	0	0.207247	0.0743229	0.174349	0.109638	0	0.034984	0	0	0	0.083	0.123889	1.0401
TCGA-04-1338-01A-01R-1564-13	0.0404308	0	0.00410294	0.183413	0	0.10206	0.164878	0.0508245	0	0	0	0.0273422	0.0196416	0.0724006	0.0679566	0.186606	0	0	0	0.073209	0.00713479	0	0.013	0.258055	0.979186
TCGA-29-1697-01A-01R-1567-13	0	0	0	0.0465344	0	0.0858519	0	0.0334253	0.025716	0	0	0.0777915	0.0121797	0.212425	0.0553751	0.134317	0	0.0731874	0.240556	0	0.00263983	0	0.325	0.0370174	1.07591
TCGA-24-1552-01A-01R-1566-13	0.0576246	0	0.00290546	0.0967769	0	0.156052	0	0.0365828	0.011781	0	0	0.0468501	0.00145762	0.214304	0.0819431	0.25185	0	0	0	0.0381186	0.00375328	0	0.177	0.0744219	1.06663
TCGA-30-1862-01A-02R-1568-13	0.0193208	0.00466235	0.0563985	0.141825	0	0.271205	0	0.0421711	0.0415542	0	0	0.0522932	0.107292	0.0137335	0.0874129	0.121296	0	0	0	0.040772	6.2367e-05	0	0.094	0.113804	1.04909
TCGA-13-1507-01A-01R-1565-13	0.000176826	0.00955169	0.0454999	0.109131	0	0.139577	0.0434572	0.0782515	0.00427937	0.0575605	0	0.0334947	0.065715	0.0640227	0.139963	0.157963	0.00454573	0	0	0.0390981	0.00399657	0.00371705	0.127	0.0979407	1.05164
TCGA-25-1631-01A-01R-1569-13	0.0252879	0	0	0.110365	0	0.175882	0	0.00685544	0.0590218	0	0	0.0448945	0.0343497	0.188098	0.0173033	0.172939	0	0.0792595	0.0798819	0	0	0.00586165	0.193	0.0675626	1.05792
TCGA-24-1423-01A-01R-1565-13	0.109528	0	0.00833072	0.0618612	0	0.180696	0	0.0855804	0.0335806	0	0	0.0837127	0.0133907	0.145372	0.14191	0.117004	0	0.0190333	0	0	0	0	0.115	0.102554	1.05806
TCGA-13-0901-01B-01R-1565-13	0.173206	0	0	0.0543195	0	0.232451	0	0.0324126	0.00703609	0.0262686	0	0.00728216	0.100143	0.013745	0.021842	0.107754	0	0.197428	0	0.0180245	0.00808855	0	0.055	0.148818	1.02717
TCGA-24-2036-01A-01R-1568-13	0	0.00925814	0	0	0	0.145166	0	0.0545683	0.0106967	0.00803919	0	0.0338355	0.0134852	0.243324	0	0.343475	0	0.05364	0.0845123	0	0	0	0.178	0.0740186	1.07266
TCGA-24-1560-01A-01R-1566-13	0	0.00506394	0	0.080273	0	0.109348	0	0.0801046	0.00371049	0	0	0.0859861	0.0322352	0.172956	0.107296	0.0506098	0.000207577	0.00838925	0.240217	0	0.0149417	0.00866067	0.363	0.0299756	1.07889
TCGA-20-1683-01A-01R-1566-13	0.0720482	0	0.292602	0.0779928	0	0.142863	0.00919431	0.0404505	0.0213333	0	0	0.0149246	0	0.155163	0.0331342	0.0986566	0	0.0104206	0.029878	0	0	0.00133953	0.001	0.41234	0.920364
TCGA-WR-A838-01A-12R-A406-31	0	0.0110825	0.0145648	0	0	0.448384	0	0.0161739	0.0521448	0	0.114707	0.0105193	0	0.25919	0.000159703	0	0	0	0.0682067	0	0.00486718	0	0.185	0.071168	1.08478
TCGA-13-0905-01B-01R-1565-13	0.0152715	0.0215405	0	0.00674331	0	0.1123	0	0.0892517	0.000471035	0.0215192	0	0.0304241	0	0.377343	0.0937593	0.122028	0	0.0880525	0	0.0168398	0	0.00445541	0.042	0.169318	1.04277
TCGA-24-2290-01A-01R-1568-13	0	0.103154	0	0.042165	0	0.0720739	0.000695302	0.0234843	0.0228015	0	0	0	0	0.299177	0.0333962	0.27734	0	0.0270221	0	0.0854667	0	0.0132238	0.021	0.214548	1.0147
TCGA-29-1776-01A-01R-1567-13	0.0939452	0	0	0.0834085	0	0.372201	0.00532004	0.0434206	0.00695884	0	0	0.00514444	0.0875949	0.0349537	0.0279946	0.13674	0	0.0794077	0	0.0229102	0	0	0.069	0.131254	1.03854
TCGA-13-1409-01A-01R-1565-13	0	0.104174	0	0	0	0.0476981	0	0.0260836	0.0661573	0.050014	0.0360301	0	0	0.612633	0	0.0257103	0.00569009	0	0.0258092	0	0	0	0.094	0.11336	1.10635
TCGA-09-0364-01A-02R-1564-13	0	0.194932	0	0.0228022	0	0.341573	0	0	0	0	0	0.0475795	0.0540618	0.0316327	0	0.291377	0	0	0	0.0160412	0	0	0.35	0.0326911	1.07707
TCGA-30-1891-01A-01R-1568-13	0.0418379	0	0.0252964	0.124665	0	0.236205	0.00853253	0.0134747	0.0235203	0.000380751	0	0.000894151	0.032342	0.210325	0.076619	0.16545	0	0	0.0117603	0.017481	0	0.0112158	0.042	0.169075	1.02171
TCGA-30-1857-01A-02R-1569-13	0	0.0395148	0	0.0764105	0	0.213146	0	0.0150129	0.0650466	0	0	0.0357041	0	0.274146	0.0881595	0.143755	0.0123557	0	0.0367491	0	0	0	0.012	0.272743	0.97964
TCGA-24-1604-01A-01R-1566-13	0	0.0916824	0	0.0410991	0	0.191352	0	0.0680658	0.0199348	0	0	0.0867238	0.129209	0.00988578	0.0475097	0.10217	0	0.17079	0.037765	0	0	0.00381262	0.095	0.113058	1.03926
TCGA-29-1694-01A-01R-1567-13	0.0777985	0	0.0174139	0.0363207	0	0.279207	0.0326338	0.000257749	0.0020501	0	0	0.0526195	0.0530229	0.118556	0.0531526	0.0810351	0.0344433	0.0915875	0.0663802	0	0	0.00352162	0.151	0.0855168	1.04275
TCGA-04-1542-01A-01R-1566-13	0	0.0938299	0	0.0374587	0	0.239027	0	0	0.0557156	0	0.0189778	0.0291522	0.0496764	0.153551	0	0.159848	0	0.121499	0	0.0412643	0	0	0.242	0.0537944	1.06158
TCGA-25-1328-01A-01R-1565-13	0.0729526	0	0.0129163	0.0257462	0	0.190231	0	0.0110076	0.0461552	0	0	0.0505561	0.0447761	0.259096	0.0436443	0.177926	0.0349868	0	0.0300055	0	0	0	0.057	0.146491	1.03001
TCGA-23-1030-01A-02R-1564-13	0.0391469	0	0	0.0326649	0	0.174007	0	0.0117344	0.0671583	0	0	0.027202	0.00651785	0.469453	0.0789725	0.0892956	0	0	0.00384757	0	0	0	0.058	0.141456	1.0666
TCGA-23-2084-01A-02R-1568-13	0.00440811	0.00819387	0	0.00756375	0	0.231572	0.0154841	0.04513	0.0140743	0	0	0.0356418	0.224695	0	0.0225685	0.234464	0	0.131693	0.0245125	0	0	0	0.099	0.110739	1.03831
TCGA-29-1761-01A-01R-1567-13	0.0554851	0	0.00444712	0.15035	0	0.130396	0.00771386	0.0217494	0.0322108	0	0	0	0	0.268719	0.105329	0.210878	0.0019255	0	0.00511526	0	0	0.00568187	0.013	0.257446	0.98945
TCGA-29-1781-01A-01R-1567-13	0	0.0189202	0.119868	0.214713	0	0.0621356	0.0637982	0.0238947	0.0156142	0	0	0	0.000384045	0.164864	0.0913772	0.219628	0.00303457	0	0	0.0017091	0	5.87773e-05	0.017	0.225939	0.997004
TCGA-04-1651-01A-01R-1567-13	0.0340913	0.0354709	0	0.0342098	0	0.232381	0.0649103	0.125249	0	0	0	0.0781487	0.0103561	0	0.0837784	0.10615	0	0.154249	0.0338557	0	0.0071497	0	0.147	0.0879441	1.06248
TCGA-20-0991-01A-01R-1564-13	0.0145714	0.00370362	0.0202417	0.167758	0	0.170114	0.055732	0.0171227	0.04614	0	0	0.049546	0.0492705	0.155923	0.0507569	0.191372	0	0	0.00329744	0	0	0.00445041	0.197	0.0661289	1.06465
TCGA-24-1563-01A-01R-1566-13	0.0141693	0.0387799	0	0.0170969	0	0.249688	0	0.0208354	8.20978e-05	0.00120195	0	0.116748	0.0631642	0.177005	0.0300531	0.125243	0.00491064	0.0380516	0	0.0885344	0.00422825	0.0102076	0.147	0.0874494	1.05678
TCGA-24-1843-01A-01R-1567-13	0	0.0292438	0.0560009	0.128141	0	0.125409	0	0.00786905	0.0324944	0	0	0.0511174	0.00815003	0.358713	0.0477186	0.150034	0	0	0	0.0040188	0	0.00109024	0.046	0.157532	1.04074
TCGA-04-1356-01A-01R-1569-13	0.0376386	0	0.00120369	0.0460237	0	0.201806	0	0.0307908	0.019167	0	0	0.0226427	0	0.482833	0.0290043	0.0361619	0	0	0	0.0927285	0	0	0.014	0.247846	1.01313
TCGA-24-0979-01A-01R-1565-13	0	0	0	0.110342	0	0.299644	0	0.0724744	0.000736206	0	0	0.027389	0.0266089	0.170279	0.0917817	0.0226495	0	0.0949857	0.0761139	0	0.00699582	0	0.054	0.149552	1.03785
TCGA-24-2288-01A-01R-1568-13	0.0942491	0	0.0972574	0.175051	0	0.266698	0	0.0685164	0.0243111	0	0	0.0337154	0.0137104	0.0160242	0.109902	0.0929457	0	0.00318002	0.00328255	0	0	0.00115674	0.012	0.268845	0.989722
TCGA-31-1956-01A-01R-1568-13	0.023929	0	0.0156196	0.148164	0	0.111981	0.0544498	0.0246924	0.0284692	0	0	0.0488933	0	0.197521	0.0445192	0.221952	0.0236508	0	0.0403965	0	0	0.0157632	0.118	0.10166	1.04671
TCGA-57-1582-01A-01R-1566-13	0.0739804	0	0.0185152	0.112833	0	0.221402	0.0395378	0.0609118	0.0216579	0	0	0	0.0240861	0.145743	0.0748047	0.18375	0	0	0.0173625	0	0.00541568	0	0.071	0.129634	1.03477
TCGA-13-0730-01A-01R-1564-13	0.0235039	0	0	0.176854	0	0.0666181	0	0.020091	0.0491926	0	0	0.0779202	0	0.198055	0.0222726	0.228687	0.0549839	0.081821	0	0	0	0	0.083	0.123484	1.04614
TCGA-23-1120-01A-02R-1565-13	0.0018104	0.0302084	0	0.0292155	0	0.187875	0.0554678	0.046797	0.026762	0	0	0.0430948	0.0107473	0.188698	0.19188	0.139754	0	0	0.0475004	0	0	0.000189305	0.002	0.36588	0.936218
TCGA-25-1627-01A-01R-1566-13	0.097515	0	0.0194095	0.0547916	0	0.196186	0	0.0290796	0	0	0	0.0833285	0.00699102	0.283648	0.0399882	0.138812	0.0308945	0	0	0.0132923	0	0.00606393	0.057	0.145314	1.03625
TCGA-29-1784-01A-02R-1567-13	0.0367566	0.0102439	0.0523079	0.121448	0	0.236159	0.00923033	0.0359958	0.037781	0	0	0.00198938	0.0416186	0.1019	0.0857906	0.222462	0	0	0	0.0019573	0	0.00435936	0.057	0.146811	1.02906
TCGA-09-1659-01B-01R-1564-13	0	0.0357398	0.000797217	0.0961947	0	0.160531	0	0.00805444	0.0195208	0	0	0.0541083	0.0354929	0.341901	0.0548354	0.149045	0	0.0358142	0.00796436	0	0	0	0.016	0.233792	1.0033
TCGA-13-0916-01A-01R-1564-13	0.0670026	0	0.0223557	0.173978	0	0.151835	0	0.0661652	0.0434533	0	0	0.0122067	0	0.170288	0.173461	0.101694	0	0	0.0175599	0	0	0	0.01	0.292662	0.97424
TCGA-09-1673-01A-01R-1566-13	0	0.0251897	0	0.128904	0	0.0968806	0	0.0293459	0.0175506	0	0	0.0423061	0.0265315	0.13657	0.0536449	0.282095	0	0	0.146189	0	0.0093627	0.00543118	0.178	0.0737348	1.0533
TCGA-36-1569-01A-01R-1566-13	0.0362984	0	0.0222059	0.159226	0	0.178009	0.0159646	0.0518828	0.0457414	0	0	0.0288921	0.0113606	0.122795	0.0948448	0.130992	0.0638258	0	0.0274714	0	0	0.0104915	0.033	0.184181	1.01249
TCGA-24-1434-01A-01R-1566-13	0.00684803	0.0117097	0	0.0295134	0	0.269638	0	0.0327721	0.00368571	0	0	0.0533599	0.126919	0.0703131	0.0811628	0.175975	0	0	0	0.121504	0.0151669	0.00143205	0.049	0.155223	1.02446
TCGA-13-1411-01A-01R-1565-13	0.0252152	0.0155472	0	0.0339602	0	0.137729	0.0440902	0	0.0198881	0.00115729	0	0.0320848	0	0.379404	0.108195	0.1665	0	0	0.00791877	0	0	0.0283099	0.017	0.22741	1.0136
TCGA-30-1892-01A-01R-1568-13	0.0554648	0	0	0.0725856	0	0.234543	0.0059328	0.0270712	0	0	0.0185399	0	0	0.331668	0.0479584	0.174369	0	0	0	0.0195039	0	0.0123628	0.02	0.219405	1.01017
TCGA-13-0726-01A-01R-1564-13	0	0.0342259	0	0.0289441	0	0.410292	0	0	0.0394246	0	0	0.110077	0	0.0445221	0.0630797	0.164378	0	0.0501716	0.0499169	0	0	0.00496718	0.152	0.0844036	1.06733
TCGA-24-1464-01A-01R-1566-13	0.0118646	0.0253341	0	0.292149	0	0.177516	0.00226132	0.0481095	0.0887758	0	0	0.0937054	0.0200144	0	0.0641171	0.176153	0	0	0	0	0	0	0.014	0.244833	1.01099
TCGA-61-2012-01A-01R-1568-13	0.0718205	0	0.0839308	0.0749229	0	0.165414	0	0.0283471	0.0524242	0	0	0.0100464	0	0.271738	0.109542	0.078077	0	0	0	0.032686	0	0.0210502	0.027	0.197965	1.01335
TCGA-20-1682-01A-01R-1564-13	0.0663083	0	0.0018967	0.156192	0	0.246893	0.118696	0.0223995	0.0229034	0	0	0	0.0777987	0.0730979	0.0661764	0.145806	0	0	0.001832	0	0	0	0.045	0.157778	1.02433
TCGA-20-1686-01A-01R-1566-13	0.116883	0	0.107233	0.0255724	0	0.287502	0	0.0474129	0	0	0.00151802	0.00244741	0.0595786	0.0688434	0.0278096	0.08779	0	0.140732	0.0266769	0	0	0	0.011	0.283487	0.969388
TCGA-10-0928-01A-02R-1564-13	0.0475501	0.0105051	0	0	0	0.319387	0	0	0	0	0	0.0798744	0.00905765	0.170463	0	0.105958	0.116854	0.119642	0	0.0207096	0	0	0.227	0.0572247	1.06549
TCGA-09-1662-01A-01R-1566-13	0	0.0410596	0	0.0636272	0	0.24081	0	0	0.0362016	0	0	0.0938136	0.026611	0.288531	0.0295117	0.16893	0	0	0	0	0	0.0109047	0.012	0.272591	0.98324
TCGA-23-1110-01A-01R-1564-13	0	0.132201	0	0.0857073	0	0.215457	0	0.015368	0.0572347	0	0	0	0.10102	0.252097	0.0178203	0.102569	0	0	0	0.0186287	0.00189635	0	0.428	0.0220333	1.08346
TCGA-04-1357-01A-01R-1565-13	0.0158812	0.0329872	0.0107654	0.212516	0	0.16689	0.0360462	0.0709016	0.0417446	0	0	0.0159582	0.0124111	0.0979894	0.114729	0.125031	0.0216557	0	0.0244938	0	0	0	0.057	0.144755	1.0372
TCGA-13-1510-01A-02R-1565-13	0.0129475	0.0216818	0	0.107173	0	0.262919	0.00274883	0.0451027	0.0811039	0	0	0.0431534	0.0140019	0.111802	0.111973	0.0644649	0	0.0894289	0.0314992	0	0	0	0.088	0.119792	1.05509
TCGA-61-1998-01A-01R-1568-13	0.00225268	0.0185576	0	0	0	0.123794	0.00159176	0.00245217	0	0	0	0.0402466	0.0142799	0.573365	0.0371584	0.182701	0	0	0.003602	0	0	0	0	0.434812	0.921556
TCGA-13-0923-01A-01R-1564-13	0.0087206	0	0.00374096	0.383483	0	0	0	0.10763	0.0010244	0	0	0.103339	0.0395028	0.143507	0.100765	0.0363659	0	0.0551974	0.0120003	0	0	0.00472436	0.058	0.141761	1.06111
TCGA-09-2053-01C-01R-1568-13	0.0844926	0	0.0496442	0.0774908	0	0.201311	0	0.057142	0.0332202	0	0	0.0638498	0	0.182102	0.0671287	0.175536	0	0.00345105	0.00463073	0	0	0	0.035	0.181078	1.01626
TCGA-13-1495-01A-01R-1565-13	0	0.0452656	0	0.0513176	0	0.354252	0	0.0527669	0	0	0	0.0822896	0.0363083	0.0566797	0.207453	0.0664596	0	0	0.0472076	0	0	0	0.242	0.0534604	1.09991
TCGA-30-1866-01A-02R-1568-13	0	0.057637	0	0.382793	0	0.000586518	0.00535872	0.0372265	0.0756975	0	0	0.0575809	0.00940955	0.121441	0.0843682	0.154366	0	0	0	0.0135342	0	0	0.097	0.111129	1.06386
TCGA-09-2044-01B-01R-1568-13	0.0867274	0	0.0291406	0.091879	0	0.128562	0.000896868	0.045175	0.0401857	0	0	0.0579014	0.108107	0.0869337	0.0681734	0.238165	0	0.00208216	0	0	0	0.0160697	0.022	0.209944	0.998097
TCGA-13-0888-01A-01R-1564-13	0.193368	0	0.0113855	0.0142419	0	0.169006	0	0	0.014916	0	0	0.0452819	0	0.459083	0	0.0549537	0	0.0131223	0.0246421	0	0	0	0.219	0.0598529	1.10038
TCGA-13-0797-01A-01R-1564-13	0.00807989	0.00980091	0.0197052	0.140548	0	0.101833	0.00427399	0.0311166	0.0248256	0.0141736	0	0.150376	0.0120239	0.0898507	0.0606422	0.190019	0	0.0234695	0.119263	0	0	0	0.108	0.10712	1.04976
TCGA-04-1519-01A-01R-1565-13	0	0.028382	0.00116314	0.0779014	0	0.197572	0	0.0209083	0.0311252	0	0	0.0804385	0.030117	0.151078	0.0275953	0.109031	0	0	0.244689	0	0	0	0.316	0.0380869	1.07135
TCGA-09-1661-01B-01R-1566-13	0	0.00960123	0	0.0720898	0	0.300236	0	0.0181237	0.0313616	0	0	0.0610478	0.0342484	0.112809	0.0204591	0.151666	0.000940551	0.00666037	0.177045	0	0	0.00371136	0.084	0.122343	1.03774
TCGA-13-1488-01A-01R-1565-13	0.024841	0.0671827	0.0297317	0.150204	0	0.134451	0.0891422	0.0227842	0.0209618	0	0	0.0281696	0	0.231032	0.167316	0.0252506	0.00284683	0	0.00608538	0	0	0	0.015	0.239008	0.998435
TCGA-25-2393-01A-01R-1569-13	0.0973128	0	0.00430702	0.0893887	0	0.152002	0.00853923	0.0241737	0.0046403	0	0.00499422	0	0.00730349	0.332056	0.0616915	0.100858	0.00491693	0	0	0.061781	0.0249587	0.0210764	0.012	0.270935	0.981431
TCGA-61-1919-01A-01R-1568-13	0.0190279	0.0117581	0.0120904	0.0346017	0	0.129938	0.00147306	0.0183007	0.0301206	0.0206392	0	0.024074	0	0.371103	0.0988352	0.188326	0.0333303	0	0.00229273	0.000965124	0	0.00312469	0.042	0.16843	1.04265
TCGA-29-1691-01A-01R-1566-13	0.052983	0	0.000652252	0.113478	0	0.189055	0	0.0454306	0.0652832	0	0	0.0474222	0.0990217	0.0277889	0.079599	0.251649	0	0	0.0276378	0	0	0	0.077	0.127377	1.03536
TCGA-29-1770-01A-01R-1567-13	0	0	0	0.0388497	0	0.131389	0	0.0292426	0.00211065	0	0	0.101598	0.046264	0.25537	0.0177905	0.187764	0	0.0974452	0	0.077823	0.0107498	0.00360396	0.172	0.075029	1.07333
TCGA-25-2398-01A-01R-1569-13	0.00459106	0.00563078	0.000847535	0.0562223	0	0.106922	0	0.0115781	0.00730148	0	0	0.0678676	0	0.543613	0.018223	0.157615	0	0	0.0195886	0	0	0	0.019	0.223053	1.04458
TCGA-31-1951-01A-01R-1568-13	0.0254999	0	0	0.0260748	0	0.255989	0.0241186	0.0673763	0.0426798	0	0.0678423	0	0.00535563	0.18231	0.130945	0.117896	0	0.0359502	0	0.00988622	0	0.00807561	0.028	0.194237	1.01659
TCGA-29-1693-01A-01R-1567-13	0	0.0105936	0	0.0470571	0	0.219739	0	0.0292257	0.0048391	0.0165484	0	0.0318649	0.0276926	0.130377	0.110955	0.151606	0	0.173529	0.0372456	0	0	0.00872716	0.029	0.191446	1.01879
TCGA-23-1107-01A-01R-1564-13	0	0.113623	0.00383736	0.0634896	0	0.191459	0	0.0426619	0.0197102	0	0	0.0315231	0.0344808	0.202233	0.0518668	0.189775	0	0	0	0.055341	0	0	0.037	0.175303	1.01614
TCGA-13-0885-01A-02R-1569-13	0.00383712	0.0328786	0	0.228292	0	0.110689	0.0228976	0.0464938	0.0785042	0	0	0.0399187	0.00899826	0.0309315	0.122519	0.220252	0.0128969	0	0.0408921	0	0	0	0.004	0.331676	0.95133
TCGA-25-1316-01A-01R-1565-13	0.0385255	0	0	0.307824	0	0.0686381	0	0.0217993	0.0922591	0	0	0.154774	0.0152389	0.0572019	0.076935	0.110577	0	0	0.0562282	0	0	0	0.042	0.168287	1.04825
TCGA-13-0725-01A-01R-1564-13	0.149835	0	0.0991861	0.0316284	0	0.109332	0	0.0343935	0.0210568	0.0114544	0	0	0.0139926	0.0995438	0.0393282	0.287843	0	0.0577253	0.0283234	0	0	0.0163583	0.001	0.388331	0.921738
TCGA-29-1690-01A-01R-1566-13	0.00411188	0.005923	0.000782592	0.00736971	0	0.212474	0.0108948	0	0.0403194	0	0.00531002	0.0036552	0.11829	0.225236	0	0.279507	0.0285676	0.0368156	0	0.00444356	0.014489	0.00181089	0.004	0.340353	0.948081
TCGA-24-2026-01A-01R-1567-13	0.0322851	0.0260921	0.0429178	0.0915603	0	0.138803	0.020252	0.0522447	0.051076	0	0.0255255	0.0361269	0.0143493	0.186793	0.113846	0.151222	0	0	0	0.00932711	0	0.00758035	0.042	0.165326	1.0229
TCGA-24-1426-01A-01R-1565-13	0	0.0619116	0	0.0583205	0	0.164113	0	0.00802672	0.0381278	0	0	0.0324256	0.0292057	0.0600954	0.0128776	0.246238	0	0.0630785	0.221125	0	0.00208602	0.00236856	0.541	0.00817913	1.07094
TCGA-13-0913-02A-01R-1564-13	0.0163048	0.103928	0	0.208238	0	0.100019	0.0559318	0.0616083	0.0184465	0	0	0.112292	0.000625756	0.0558875	0.131856	0.0944745	0.0141474	0.0147546	0.00679765	0	0.00468763	0	0.009	0.307235	0.968322
TCGA-59-2351-01A-01R-1569-13	0	0.0339347	0.0891815	0.0657168	0	0.226045	0.00606628	0.0159243	0.0418326	0	0	0.0236505	0	0.200758	0.0496497	0.247241	0	0	0	0	0	0	0.036	0.179161	1.01859
TCGA-29-2428-01A-01R-1569-13	0.00401814	0.012986	0.0368978	0.176536	0	0.149374	0.0647118	0.0399579	0.0408255	0	0	0	0	0.174728	0.071729	0.178649	0.0345758	0	0	0.0150104	0	0	0.069	0.131232	1.03619
TCGA-61-2097-01A-02R-1568-13	0.000121942	0.0299554	0	0	0	0.16151	0	0.0219139	0	0	0	0.0624265	0.0863688	0.209194	0.00997014	0.159806	0	0.103271	0	0.130152	0.0101771	0.0151332	0.065	0.13561	1.03855
TCGA-04-1364-01A-01R-1565-13	0.0926675	0	0	0.0731359	0	0.134641	0	0.0288502	0.0376073	0	0.022611	0	0	0.562678	0.0215017	0	0.0041086	0	0	0.00664005	0.0155589	0	0.228	0.057136	1.12235
TCGA-13-0724-01A-01R-1564-13	0.159866	0	0	0.128357	0	0.191844	0	0.0370451	0.0381132	0	0	0.0381253	0.00545048	0.162483	0.0293951	0.113565	0	0.0787306	0.016983	0	0	4.23825e-05	0.026	0.198946	1.00812
TCGA-04-1350-01A-01R-1565-13	0	0.025026	0	0.227633	0	0.0411345	0	0.0608462	0.00804411	0	0	0.0447545	0	0.291479	0.0249378	0	0.000212559	0	0.263792	0	0	0.0121397	0.39	0.0256897	1.09208
TCGA-23-1113-01A-01R-1564-13	0	0.0503068	0	0	0	0.176405	0	0.0206802	0.00694395	0	0.0251747	0.0488514	0.0223678	0.171326	0.00475941	0.238351	0.0319239	0	0.194127	0	0.00852803	0.00025424	0.503	0.0116463	1.07737
TCGA-29-2414-01A-02R-1569-13	0.150732	0	0	0.0979393	0	0.21393	0	0.070245	0	0	0	0	0.0627414	0.251812	0.029015	0.0996685	0	0.0162826	0	0.00763377	0	0	0.088	0.119802	1.04484
TCGA-04-1361-01A-01R-1565-13	0.0228032	0	0	0.0920184	0	0.399769	0.0129775	0.0103593	0	0	0	0.0337228	0.0689452	0	0.0267464	0.141413	0	0.175267	0.0159778	0	0	0	0.09	0.119122	1.05148
TCGA-09-0369-01A-01R-1564-13	0.00838857	0	0.00171129	0.0227474	0	0.151448	0	0.00833027	0.0393748	0	0.0247386	0	0	0.428062	0.023919	0.280942	0	0	0.0103384	0	0	0	0.021	0.213512	1.03638
TCGA-57-1993-01A-01R-1568-13	0.0514946	0.0244782	0	0.00955844	0	0.130684	0	0	0.0147634	0	0.0113582	0	0	0.382384	0.0308691	0.31335	0	0.0128508	0.0182097	0	0	0	0.168	0.0765018	1.09882
TCGA-24-1550-01A-01R-1566-13	0.103273	0	0.0766034	0.0383541	0	0.0797827	0.0228129	0.029144	0.0123893	0	0	0.0116108	0	0.277203	0.0384025	0.284752	0	0	0	0.0203571	0	0.00531483	0.004	0.332896	0.953302
TCGA-24-1103-01A-01R-1565-13	0.00359096	0.0134653	0	0.176724	0	0.21477	0	0.125305	0	0	0	0.08922	0.0410937	0.12516	0.0627285	0	0	0.120471	0.0207673	0	0.00573502	0.000969968	0.186	0.0709569	1.08421
TCGA-36-1568-01A-01R-1566-13	0.0522969	0	0.0038915	0.0667373	0	0.247456	0	0.033471	0.0657983	0	0	0.0605191	0.011195	0.165786	0.0756625	0.141898	0.0458545	0	0.0254708	0	0	0.0039639	0.091	0.118152	1.04211
TCGA-20-1687-01A-01R-1566-13	0.105586	0	0.0130274	0.0734321	0	0.271005	0	0.0504363	0.039492	0	0	0.024214	0.12533	0.0449708	0.105181	0.121217	0.0186701	0.00531203	0.00212705	0	0	0	0.046	0.156775	1.02509
TCGA-13-0727-01A-01R-1564-13	0	0.0458118	0	0.121136	0	0.170815	0	0	0.0255668	0	0	0.0115387	0.0396785	0	0.0346935	0.521416	0.00260523	0	0.0265485	0	0	0.000190689	0.151	0.0850588	1.0632
TCGA-24-2023-01A-01R-1567-13	0.029145	0	0.0020137	0.0894715	0	0.212391	0.0329819	0.0501777	0.0322684	0	0	0.0920277	0.00796706	0	0.102055	0.242184	0	0.0830715	0.00776364	0	0	0.0164826	0.077	0.127708	1.04533
TCGA-25-1623-01A-01R-1566-13	0.0225325	0.00506025	0.0282652	0.128325	0	0.157195	0	0.0314598	0.0466273	0.026711	0	0.108827	0	0.166146	0.0765315	0.145207	0	0	0.0464499	0	0	0.0106628	0.141	0.0913428	1.05907
TCGA-24-1616-01A-01R-1566-13	0.0516616	0	0	0.0349716	0	0.319649	0	0	0.0228371	0	0	0.120678	0.0216299	0.133688	0.0844786	0.115472	0	0.0562735	0.0386605	0	0	0	0.188	0.0694909	1.06872
TCGA-24-1430-01A-01R-1566-13	0.0937437	0.0202304	0	0	0	0.197956	0	0.0232073	0	0.0777919	0.0107825	0	0	0.195382	0.0345715	0.248772	0	0	0.0975632	0	0	0	0.429	0.0219799	1.07475
TCGA-20-0987-01A-02R-1564-13	0.00809604	0.0197124	0.0506714	0.078376	0	0.09764	0.0435567	0.0155442	0.0164116	0	0.00744512	0.0608335	0.0760129	0.251997	0.0525044	0.16765	0	0	0.0535488	0	0	0	0.042	0.167402	1.0179
TCGA-29-1769-01A-01R-1567-13	0.0314629	0.0237108	0	0.0924174	0	0.284706	0	0.0553659	0.00273685	0.0261241	0	0.037127	0.134419	0.0289419	0.0496537	0.168687	0	0.0557031	0	0.000512705	0	0.0084316	0.078	0.126671	1.03779
TCGA-29-1768-01A-01R-1567-13	0.0525865	0.00480011	0.00960663	0.121881	0	0.30427	0.0207037	0.0215338	0.00257415	0.00701632	0	0.0264283	0.0287753	0.0778475	0.110267	0.156178	0.0100413	0	0.0433443	0	0	0.00214621	0.066	0.134273	1.03667
TCGA-24-1419-01A-01R-1565-13	0.00793072	0.037258	0	0	0	0.190183	0	0.0182439	0.0211526	0	0.00934866	0.00153277	0.140496	0.180422	0	0.261648	0	0.120432	0	0.0113519	0	0	0.347	0.0332624	1.07862
TCGA-25-1326-01A-01R-1565-13	0	0.0267697	0.0257595	0.0953978	0	0.191244	0	0.0105217	0.0430907	0	0	0.0604111	0.0311553	0.135149	0.0876071	0.259518	0	0	0.0114227	0	0	0.0219529	0.061	0.138732	1.03336
TCGA-13-0924-01A-01R-1564-13	0.0362656	0.0441495	0	0.19614	0	0.130448	0.00615316	0.0840385	0.0446424	0	0	0.064043	0.0282206	0.0767839	0.112609	0.138444	0.00752826	0	0	0.0303765	0	0.000157656	0.021	0.214492	1.00721
TCGA-24-1844-01A-01R-1567-13	0	0	0.00362019	0	0	0.198757	0	0.0426801	0.00867276	0	0	0.0877647	0.0697473	0.167105	0	0.179054	0.00636549	0	0.227811	0	0.0084225	0	0.289	0.0419185	1.06925
TCGA-29-1777-01A-01R-1567-13	0.00197337	0	0.060706	0.0372484	0	0.235671	0	0.0673649	0	0.0320354	0	0.0446841	0	0.097434	0.131275	0.13303	0.0376407	0.0518972	0.0209601	0.0132592	0.00562234	0.0291989	0.033	0.184131	1.01411
TCGA-10-0938-01A-02R-1564-13	0	0.0802166	0	0.0468874	0	0.12763	0	0.142114	0	0.0350155	0	0.124298	0.0474998	0.290993	0.0669387	0	0	0	0	0	0.0384075	0	0.167	0.0773545	1.07239
TCGA-13-0897-01A-01R-1564-13	0.00671161	0.00986256	0	0.163365	0	0.0958963	0.0830997	0.0331976	0.0766134	0	0	0.0735447	0.00164455	0.0784388	0.131793	0.172837	0.00741532	0.0171295	0.0484514	0	0	0	0.011	0.274528	0.977927
TCGA-13-1487-01A-01R-1565-13	0.122578	0	0	0.0552578	0	0.246183	0	0.0790422	0.0160629	0	0	0.0634166	0	0.165573	0.0988585	0.0998146	0.0324112	0.00822867	0.0125746	0	0	0	0.114	0.10304	1.05132
TCGA-24-2262-01A-01R-1568-13	0.0506412	0	0.00487732	0.0876368	0	0.247708	0	0.0536982	0.0665786	0	0.0232124	0.0112775	0.00912794	0.203657	0.138103	0.0745657	0	0	0	0.0261329	0	0.00278349	0.106	0.107662	1.05932
TCGA-25-1321-01A-01R-1565-13	0	0.0162321	0.0046277	0.0686542	0	0.159477	0	0.0425353	0.0306773	0	0.0147265	0.0242306	0.0725587	0.195424	0.0923363	0.247177	0.00441539	0.0144774	0.000647872	0	0.00212056	0.0096828	0.151	0.085499	1.06012
TCGA-30-1718-01A-01R-1567-13	0.0597985	0	0.0594229	0.10169	0	0.293745	0.00201498	0.0678396	0.0290194	0	0	0.0308481	0.0151775	0.0191929	0.074014	0.208146	0	0.0350684	0	0	0	0.00402293	0.033	0.183797	1.01783
TCGA-04-1655-01A-01R-1566-13	0	0.0983445	0.0360215	0.174244	0	0.130655	0	0.0208225	0	0	0	0.153627	0	0.13069	0	0	0	0	0.026159	0	0.229437	0	0.435	0.0207607	1.10025
TCGA-24-1546-01A-01R-1566-13	0.00758795	0.0482874	0.0122713	0.0137379	0	0.167885	0	0.00927795	0.0287548	0	0.00607296	0	0.0448348	0.265349	0.0522108	0.166524	0.132167	0	0.00579969	0.026806	0	0.0124333	0.045	0.159583	1.02806
TCGA-13-1483-01A-01R-1565-13	0.0121676	0.0184129	0	0.0437622	0	0.233552	0	0.0339701	0.0356076	0	0	0.017301	0.0294485	0.264911	0.0259074	0.11091	0	0.142339	0	0.0317105	0	0	0.02	0.2209	1.00342
TCGA-29-1703-01A-01R-1567-13	0.00220576	0.0195584	0	0.0981876	0	0.239478	0.0340272	0.028545	0.0521878	0	0	0.0594994	0.0158181	0.178976	0.0907533	0.140987	0.036749	0	0	0	0	0.00302768	0.134	0.0941605	1.05853
TCGA-13-1410-01A-01R-1565-13	0.062412	0	0.0203831	0.00973098	0	0.240376	0	0.0898944	0.0221384	0.0192021	0	0.026995	0.00182963	0.120147	0.138582	0.157209	0	0.0767022	0	0.0143986	0	0	0.028	0.196271	1.01421
TCGA-13-1489-02A-01R-1565-13	0.035185	0	0.00399518	0.144518	0	0.152456	0	0.0590622	0	0	0	0.0744496	0.00770306	0	0.143203	0.101515	0.00737807	0.0925258	0	0.176658	0	0.0013509	0.115	0.10276	1.07403
TCGA-04-1343-01A-01R-1564-13	0.0199262	0.118008	0.00918426	0.115275	0	0.194321	0	0.0384691	0.0592049	0	0	0.0700923	0.013589	0.0514059	0.105822	0.136905	0	0	0	0.0674168	0	0.000380372	0.027	0.197877	1.01183
TCGA-13-0714-01A-01R-1564-13	0.133488	0	0.0218477	0.105222	0	0.241899	0	0.0254006	0.0476048	0.00775218	0	0.0664684	0.0081628	0.131458	0.057723	0.112359	0	0	0.0406153	0	0	0	0.013	0.259082	0.982386
TCGA-24-1558-01A-01R-1566-13	0	0.0130147	0.003445	0.0329172	0	0.0593059	0	0.0294226	0.0325327	0	0	0.0449956	0	0.553242	0.0160388	0.198187	0	0	0.0168982	0	0	0	0.018	0.223643	1.05022
TCGA-24-1474-01A-01R-1566-13	0	0.0275009	0	0.0679279	0	0.191753	0	0.0246596	0.00299377	0	0	0.0374722	0.0709523	0	0.0505899	0.389465	0	0	0.120888	0	0	0.0157977	0.188	0.0694871	1.05407
TCGA-24-1467-01A-01R-1566-13	0.00082819	0.000803601	0	0.124728	0	0.10515	0	0.0365254	0.0347034	0	0	0.080187	0.0419861	0.172744	0.0739126	0.163462	0	0	0.141729	0	0.0232419	0	0.163	0.0785612	1.05393
TCGA-13-0765-01A-01R-1564-13	0.0285459	0.009923	0	0.0615854	0	0.140919	0	0.0217918	0.061315	0	0	0.0391886	0.0580496	0.427743	0.00852952	0.0645426	0	0.0114239	0	0.066443	0	0	0.012	0.27293	0.990762
TCGA-24-2267-01A-01R-1568-13	0.020724	0.00950696	0.0414054	0.088449	0	0.21563	0.0205226	0.046152	0.0616333	0	0.035297	0	0.00214215	0.17136	0.153515	0.130505	0	0	0	0.00315656	0	0	0.101	0.110443	1.055
TCGA-24-1471-01A-01R-1566-13	0.00407341	0.0232394	0	0.015018	0	0.326795	0	0.0465866	0.0113859	0	0	0.0302774	0.23234	0	0.0756023	0.201052	0	0.0185247	0.010195	0	0	0.00491033	0.284	0.0429425	1.07197
TCGA-09-2054-01A-01R-1568-13	0.146323	0	0.0675365	0.0845532	0	0.144018	0	0.0834021	0.00385906	0	0	0	0.0115359	0.212268	0.0675488	0.174761	0	0	0.00419415	0	0	0	0.012	0.267537	0.979275
TCGA-59-2354-01A-01R-1569-13	0.114131	0	0.0246054	0.0561645	0	0.227241	0.0297918	0.0381734	0.073361	0	0.00784204	0.00354857	0	0.1528	0.0906015	0.153584	0.0125375	0	0.0156184	0	0	0	0.021	0.214764	0.99965
TCGA-04-1530-01A-02R-1569-13	0.0415238	0.00364261	0	0.040318	0	0.250163	0.0279715	0.0449894	0	0	0	0.0580994	0.00586463	0.222298	0.091072	0.190344	0	0	0	0.0237135	0	0	0.141	0.0912752	1.05947
TCGA-13-1477-01A-01R-1565-13	0	0.0289994	0.00948815	0.0544096	0	0.103563	0	0.0327802	0.0159363	0	0	0.0666984	0.0171352	0.278279	0.0946934	0.200065	0	0	0.0979518	0	0	0	0.38	0.0279912	1.08631
TCGA-59-2363-01A-01R-1569-13	0.130489	0	0	0.0677319	0	0.167805	0	0.11638	0	0	0	0.0386824	0.0763821	0.115407	0.0489132	0.0703449	0	0.125361	0	0.00399034	0	0.0385133	0.226	0.0586847	1.06181
TCGA-25-1633-01A-01R-1566-13	0.0869491	0	0	0.183301	0	0.179539	0.062577	0.0461582	0.0469183	0	0.0132925	0	0.083343	0.0176591	0.0769858	0.173883	0	0.00461836	0	0.00862678	0.0036954	0.012454	0.024	0.205457	1.00444
TCGA-61-1733-01A-01R-1567-13	0.0119742	0.0265304	0	0.134456	0	0.182036	0	0.0886095	0	0	0	0.0169856	0.0584102	0.0863815	0.0638223	0.282098	0	0.0429986	0.000149997	0	0	0.00554744	0.318	0.0376528	1.07493
TCGA-25-1315-01A-01R-1565-13	0	0.00111511	0.00033823	0	0	0.297942	0	0.0132353	0.0257344	0	0	0.118134	0.0279377	0.150652	0.0300017	0.0509168	0	0.0327139	0.239801	0	0.00115155	0.0103268	0.507	0.0110949	1.08796
TCGA-09-0366-01A-01R-1564-13	0	0.0128179	0	0.0509024	0	0.0580453	0	0.00923943	0.0177119	0	0	0.050297	0.335833	0	0.018065	0.419081	0	0.00167313	0	0.025735	0.000598611	0	0.023	0.20644	1.01902
TCGA-OY-A56Q-01A-11R-A406-31	0.0191492	0.0114293	0	0.0621722	0	0.130215	0	0.0650019	0.000273374	0	0	0.047283	0.0261416	0.199258	0.0144637	0.233276	0	0	0.183404	0	0.007933	0	0.367	0.0295954	1.07388
TCGA-24-0982-01A-01R-1565-13	0.102189	0	0.0330342	0.0523739	0	0.309432	0	0.0615336	0.0286696	0	0	0.0671605	0.00858308	0.191106	0.0695075	0.0704479	0	0.00382394	0.00213814	0	0	0	0.037	0.176132	1.02411
TCGA-13-1505-01A-01R-1565-13	0.0394668	0	0.0780232	0.115952	0	0.268958	0	0.0989795	0.0416381	0	0	0.0263226	0.0481599	0.0446013	0.0876945	0.099964	0.0121728	0.0212689	0.0156062	0	0	0.00119221	0.045	0.159573	1.03057
TCGA-04-1514-01A-01R-1566-13	0.0329121	0	0.00980265	0.162551	0	0.221161	0	0.141729	0	0	0	0.0946661	0.0839048	0.220453	0	0	0	0	0.0176224	0	0.0151987	0	0.386	0.0267513	1.10335
TCGA-61-1995-01A-01R-1568-13	0.0059742	0.00657345	0	0.0644407	0	0.337141	0	0.000392967	0.0798296	0	0	0.0293877	0.026881	0.11784	0.0580167	0.247801	0.00239078	0	0.0232001	0	0	0.00013084	0.036	0.178424	1.02152
TCGA-59-2352-01A-01R-1569-13	0	0.049543	0.0628857	0.065995	0	0.10789	0	0.0566256	0.048003	0	0	0.0816789	0	0.27805	0.101568	0.0817417	0	0.0386027	0.0274179	0	0	0	0.051	0.152097	1.03337
TCGA-23-1026-01B-01R-1569-13	0.00181418	0.010859	0	0.081685	0	0.288618	0.0773641	0.0279234	0.019443	0	0	0.0871525	0.0250011	0.0894686	0.112388	0.132034	0.0182535	0	0.0279952	0	0	0	0.023	0.207467	1.00959
TCGA-13-0766-01A-02R-1564-13	0.0167218	0.0425081	0	0.103532	0	0.0946337	0	0.0497691	0.0144326	0	0	0.0675324	0.0304603	0.142686	0.0390956	0.163529	0	0.184388	0.0464622	0	0.00424974	0	0.038	0.173511	1.01663
TCGA-30-1853-01A-02R-1567-13	0.0281019	0.0236475	0.0161031	0	0	0.309231	0	0.0215632	0	0	0.022272	0.0241535	0.0271735	0.351854	0.00144552	0.0998201	0	0.0165385	0.0580965	0	0	0	0.22	0.059535	1.07814
TCGA-13-A5FT-01A-11R-A406-31	0.130857	0	0.0560021	0.0103601	0	0.172436	0	0.093429	0.00629585	0	0	0.0332903	0.00816274	0.0899353	0.0315831	0.0479982	0	0.300136	0.0195138	0	0	0	0.013	0.260752	0.987847
TCGA-25-1329-01A-01R-1565-13	0.0494894	0	0	0.0724157	0	0.213689	0	0.0158217	0.0329482	0	0.033731	0	0.0064798	0.271172	0.0274298	0.25347	0	0.0067561	0	0.008885	0	0.00771249	0.19	0.0689699	1.07501
TCGA-09-2056-01B-01R-1568-13	0.0026737	0.0277052	0	0.0891596	0	0.159328	0	0	0.0468463	0.0294351	0	0.0408337	0.0442523	0.089017	0.0668031	0.18295	0.0395196	0	0	0.160658	0.0127667	0.00805196	0.068	0.132345	1.03574
TCGA-36-1571-01A-01R-1566-13	0.0215595	0.0289377	0	0.00282741	0	0.350028	0	0.0709566	0	0	0	0.0758025	0.0593179	0.0637516	0.0521123	0.182404	0	0.0460476	0.0462544	0	0	0	0.343	0.0341519	1.07266
TCGA-36-1574-01A-01R-1566-13	0.0188143	0.0061384	0	0.0147282	0	0.238504	0.0126818	0.0197995	0.00507665	0	0	0.0353625	0	0.282762	0.147929	0.122738	0.00474337	0.0878625	0	0.0028601	0	0	0.01	0.297383	0.976501
TCGA-25-1312-01A-01R-1565-13	0.0897347	0	0	0.0349959	0	0.189128	0	0.00650201	0.0344253	0	0	0.114693	0.10649	0.0427354	0.0328224	0.239219	0	0.109254	0	0	0	0	0.348	0.0331212	1.07209
TCGA-61-2008-02A-01R-1568-13	0.0435225	0	0.00335365	0.220741	0	0.11369	0.050968	0.0637294	0.0428014	0	0	0.0743169	0	0.10199	0.0552785	0.14973	0.0352683	0	0.0446102	0	0	0	0.016	0.234607	0.994432
TCGA-61-2003-01A-01R-1568-13	0.0337781	0	0	0.0723384	0	0.179124	0	0.0115652	0.0277205	0	0	0.0416969	0.0157942	0.331752	0.0438265	0.167581	0.0634101	0	0.0114133	0	0	0	0	0.523389	0.852833
TCGA-13-1496-01A-01R-1565-13	0	0.184813	0.0124788	0.0864077	0	0.16584	0.0582551	0.0532844	0.00129028	0.0520815	0	0.012792	0	0.0163835	0.114437	0.115959	0	0.0850312	0.0181753	0	0	0.0227716	0.007	0.327712	0.95081
TCGA-29-A5NZ-01A-11R-A406-31	0	0.0195693	0.0217409	0.0399396	0	0.312296	0	0	0	0	0.0258481	0.00545099	0	0.374905	0.0653819	0.0953142	0.0212335	0.016408	0	0.00191186	0	0	0.038	0.174112	1.03614
TCGA-29-1695-01A-01R-1567-13	0.00285116	0.00206015	0.00271601	0.0308657	0	0.0800082	0.00279318	0.012241	0.022967	0.0247947	0	0.00740122	0	0.532197	0.0602703	0.18538	0	0	0	0.0333608	0	9.36607e-05	0	0.753957	0.673196
TCGA-13-0884-01B-01R-1565-13	0.0566282	0	0.0122682	0.181779	0	0.176623	0.0185321	0.0743459	0.0905193	0.0257051	0	0.0891135	0.000577386	0.0698745	0.0845133	0.0484833	0	0.02388	0.0471566	0	0	0	0.036	0.179691	1.03435
TCGA-29-1688-01A-01R-1566-13	0.0450577	0	0.0021942	0.0557824	0	0.259094	0	0.0235257	0.0297383	0	0.0354282	0.0191482	0.0275142	0.137915	0.122393	0.216575	0	0	0.0192632	0	0	0.00637126	0.028	0.196344	1.01048
TCGA-25-2392-01A-01R-1569-13	0	0.0856997	0	0.0379043	0	0.164599	0.00439345	0	0.0292632	0	0	0.00197096	0.104507	0	0.0455733	0.523399	0.000608666	0	0	0	8.75467e-05	0.00199381	0.101	0.110254	1.05419
TCGA-24-2281-01A-01R-1568-13	0.0199451	0.00675495	0.00012153	0.0889535	0	0.102622	0	0.0486409	0.0806827	0	0	0.0906088	0	0.361825	0.049366	0.135255	0	0	0.0152241	0	0	0	0.161	0.0808565	1.08033
TCGA-61-2109-01A-01R-1568-13	0.0465187	0	0	0.0242032	0	0.138397	0	0	0.0817782	0	0	0.0829499	0	0.361379	0.00587189	0.192163	0	0.0325116	0.0308232	0	0	0.00340502	0.149	0.0863758	1.07611
TCGA-24-1470-01A-01R-1566-13	0.0468974	0	0	0.17836	0	0.196672	0.0170485	0.0874558	0.0706522	0	0	0	0.0200549	0.0861305	0.0902961	0.160812	0.0116716	0	0	0.0292062	0.00474257	0	0.028	0.193486	1.01631
TCGA-24-1428-01A-01R-1564-13	0	0.0411765	0.00965665	0.0222601	0	0.138352	0	0.0179891	0.0741632	0	0	0.047596	0.0146483	0.41915	0.0720144	0.123036	0	0.0199577	0	0	0	0	0.039	0.17183	1.0428
TCGA-24-2280-01A-01R-1568-13	0.205662	0	0.164642	0.0743427	0	0.126576	0	0.0179443	0.0267799	0	0	0	0.0205648	0.143027	0.014217	0.206245	0	0	0	0	0	0	0.001	0.424398	0.908255
TCGA-04-1365-01A-01R-1565-13	0.0374125	0.0120569	0	0.127778	0	0.256143	0.0133804	0.0582559	0.0299756	0	0.00444223	0.032177	0.0347809	0.188901	0.104979	0.086947	0.00322303	0	0	0.00954641	0	0	0.026	0.200379	1.0145
TCGA-25-2409-01A-01R-1569-13	0.0516996	0	0.0179855	0.0462097	0	0.219555	0	0.0183836	0.050856	0.0148992	0.020097	0.0488697	0.0451627	0.0168936	0.105214	0.273571	0	0.0260299	0.044574	0	0	0	0.066	0.134334	1.03097
TCGA-10-0931-01A-01R-1564-13	0.0347366	0.0721578	0	0.0638796	0	0.239537	0.0107835	0.0609899	0.00518321	0	0.0196812	0.0163726	0.0644978	0.0935871	0.0282271	0.132892	0	0.0716019	0	0.0858733	0	0	0.121	0.100509	1.04044
TCGA-36-1580-01A-01R-1566-13	0.0103121	0	0.0028775	0.105252	0	0.24521	0	0.00479719	0.0483607	0	0	0.0352939	0.0109312	0.264515	0.0661919	0.171206	0.0341331	0	0	0	0	0.000918977	0.013	0.26078	0.987947
TCGA-61-2113-01A-01R-1568-13	0.0385339	0	0.00164022	0.0369603	0	0.295175	0.0084856	0.05468	0	0	0.0338162	0	0.0144536	0.157872	0.0955259	0.141375	0	0.0775094	0	0.029864	0	0.0141085	0.149	0.0864122	1.05799
TCGA-23-1116-01A-01R-1564-13	0.0249676	0	0	0.00744224	0	0.122378	0	0.0144311	0.010808	0	0	0.0207289	0	0.237229	0.081729	0.256336	0.014186	0	0	0.114051	0	0.0957129	0.004	0.335364	0.954511
TCGA-24-2027-01A-01R-1567-13	0.141174	0	0.0051287	0.0621432	0	0.183332	0	0.00401519	0.0608904	0	0	0.11054	0.0334429	0.0619238	0.0834694	0.168305	0	0.00188005	0.0837557	0	0	0	0.681	-0.00728182	1.0883
TCGA-24-1562-01A-01R-1566-13	0.033082	0	0	0.0586682	0	0.22975	0	0.00434335	0.0840208	0	0	0.0696158	0.00227391	0.317365	0.0392427	0.0898579	0.0445458	0.00624595	0.0209885	0	0	0	0.017	0.225596	1.00475
TCGA-09-2045-01A-01R-1568-13	0.0612394	0	0.00301825	0.0433394	0	0.216621	0	0.0363072	0.0782261	0	0	0.0971762	0.024073	0.0897447	0.0200365	0.168319	0	0.118886	0.0341967	0	0	0.00881612	0.158	0.082078	1.05405
TCGA-23-2077-01A-01R-1568-13	0	0.0375526	0	0.0956255	0	0.135789	0	0	0.0456786	0	0	0.0132336	0.0182931	0.192795	0.0669047	0.305397	0.0120535	0	0.0766778	0	0	0	0.039	0.17127	1.02053
TCGA-59-2355-01A-01R-1569-13	0.0669575	0	0.0107771	0.160915	0	0.253077	0.0171138	0.0505919	0.0386659	0	0	0.0374233	0.0139242	0.0741804	0.143932	0.101285	0	0.0173939	0.0137621	0	0	0	0.033	0.183308	1.02781
TCGA-36-1576-01A-01R-1566-13	0.0055481	0.0140118	0.0346186	0.158067	0	0.199123	0	0.0566829	0.0442951	0	0	0.0859647	0.0299773	0.091429	0.0561983	0.18843	0.0174736	0	0.0135364	0	0	0.00464373	0.144	0.0885651	1.05911
TCGA-23-1119-01A-02R-1565-13	0.0247548	0.0670798	0.0248468	0.0700836	0	0.303537	0.103175	0.0313589	0.00333275	0	0	0.0204644	0.0319591	0.00972398	0.0935882	0.208687	0	0	0.00597042	0	0	0.00143783	0.056	0.147977	1.02743
TCGA-13-0886-01A-01R-1569-13	0.0355122	0.047976	0	0.0670662	0	0.251285	0.00881763	0.103553	0.0094264	0	0	0.0410806	0.0192157	0.126625	0.107539	0.144854	0	0.0311634	0.00588535	0	0	0	0.027	0.196578	1.01176
TCGA-57-1583-01A-01R-1566-13	0	0.0452674	0	0.0175163	0	0.106069	0	0.0243437	0	0	0.0321365	0	0	0.655997	0.0221343	0.0349467	0	0.0615895	0	0	0	0	0.015	0.237029	1.05418
TCGA-23-1118-01A-01R-1564-13	0	0.0700271	0	0.0247403	0	0.254055	0	0.0231791	0.0102351	0	0	0.0360598	0.00565899	0.159497	0.149624	0.137987	0.000229619	0.112448	0.0162587	0	0	0	0.01	0.296704	0.970882
TCGA-29-1710-01A-02R-1567-13	0.0324133	0.0133333	0.0153638	0.0920693	0	0.183552	0	0.046134	0.0727347	0	0	0.085493	0.00831681	0.0917063	0.0575911	0.192552	0.0652786	0	0.0434616	0	0	0	0.07	0.130012	1.03318
TCGA-13-0920-01A-01R-1564-13	0	0.116697	0.0360528	0.148424	0	0.237111	0.0389217	0.0590865	0.016706	0	0	0.0501432	0.00886736	0.0352665	0.0847084	0.0659743	0	0.085566	0.0160111	0	0.000463905	0	0.029	0.190965	1.01891
TCGA-24-1567-01A-01R-1566-13	0.0825724	0	0	0.135745	0	0	0	0.0753857	0.036632	0	0	0.0862899	0	0.355952	0.00865684	0.14729	0	0.0657444	0	0.0057313	0	0	0.405	0.0241141	1.10264
TCGA-31-1953-01A-01R-1568-13	0.00757484	0	0	0.0548712	0	0.140231	0.00596309	0.0242099	0.0659316	0	0.00801327	0.077567	0.0271356	0.241002	0.0670262	0.181011	0.0728948	0	0.0226614	0	0	0.00390729	0	0.467793	0.883314
TCGA-13-0795-01A-01R-1564-13	0.0390945	0.0212682	0.0123027	0.179596	0	0.10708	0	0	0.0211201	0	0	0.0737711	0.0543787	0	0.0277585	0.381034	0.000140769	0.00433334	0.0647584	0	0.00289382	0.0104707	0.022	0.21054	0.99956
TCGA-61-2088-01A-01R-1568-13	0	0.0515389	0.00386529	0.0319205	0	0.189498	0	0.0902717	0.017275	0	0	0.102008	0.0481285	0.224286	0.00389501	0	0.00630352	0	0.224741	0	0	0.00626823	0.338	0.0352073	1.07643
TCGA-13-0800-01A-01R-1564-13	0	0	0	0	0	0.116691	0	0.105116	0	0.00990216	0	0.125374	0.0853614	0.13004	0	0.0443584	0	0.111951	0.264853	0	0.00635357	0	0.659	-0.00550144	1.08934
TCGA-23-2078-01A-01R-1568-13	0.135291	0	0.0048504	0.14652	0	0.261329	0	0.0231402	0.0968163	0	0	0.0157193	0.0130624	0.0367874	0.145902	0.106211	0	0	0.0143719	0	0	0	0.036	0.179223	1.03244
TCGA-31-1944-01A-01R-1568-13	0.0650865	0	0	0.0959017	0	0.274252	0.0407062	0.0419698	0.00899023	0	0.0153078	0.00916952	0.0232659	0.142463	0.0836965	0.158119	0.0149017	0	0.00526275	0	0.00330146	0.0176061	0.063	0.137269	1.03367
TCGA-25-1318-01A-01R-1565-13	0	0.0258646	0.00496372	0	0	0.183636	0	0.0327614	0.0234008	0.0193719	0	0.057873	0.00320758	0.30831	0.00239059	0.237298	0	0	0	0.0829131	0.0180092	0	0.057	0.14377	1.04854
TCGA-25-1319-01A-01R-1565-13	0.0125189	0.0373747	0	0.0726284	0	0.280383	0.0115545	0.0273515	0.0213865	0	0.0204068	0	0.09371	0.0584354	0.0895249	0.201045	0	0.0485999	0.0250802	0	0	0	0.065	0.135879	1.03036
TCGA-04-1331-01A-01R-1569-13	0.119506	0	0.00552661	0.0365866	0	0.185235	0	0.093342	0	0	0	0.0683044	0.0076801	0.187261	0.118278	0.106919	0	0.0590915	0.0122695	0	0	0	0.058	0.143659	1.03536
TCGA-13-1512-01A-01R-1565-13	0	0.0642097	0	0.084185	0	0.123177	0	0.022285	0.0486351	0	0.0232836	0.0116454	0.00244722	0.345058	0.148873	0.104757	0.0126974	0	0	0.00874728	0	0	0.01	0.288511	0.980297
TCGA-24-1427-01A-01R-1565-13	0.0984994	0	0.0368943	0.163592	0	0.237384	0.0197005	0.026963	0.0676907	0	0	0	0.124601	0.0260946	0.0572711	0.138637	0	0.0011546	0	0	0	0.00151719	0.031	0.186486	1.01482
TCGA-29-1711-01A-01R-1567-13	0.0420378	0	0	0.167747	0	0.221648	0.0332065	0.0566036	0.0505402	0	0	0.0296966	0.00375743	0.0878212	0.137845	0.146427	0.00529161	0	0.016994	0	0	0.000384635	0.042	0.169285	1.03186
TCGA-24-0968-01A-01R-1569-13	0.0654987	0	0	0.109879	0	0.252676	0	0.051116	0.0272304	0	0	0.0908229	0.111025	0.033456	0.0740677	0.168328	0	0.0145844	0	0.00131634	0	0	0.022	0.209959	1.00617
TCGA-25-2401-01A-01R-1569-13	0.0576648	0	0.0138508	0.0734173	0	0.143136	0.00634964	0.0385638	0.0267634	0	0	0.0386958	0.145375	0.103878	0.107922	0.186538	0.00125964	0.0272243	0.0252731	0	0	0.00408899	0.01	0.294889	0.962093
TCGA-24-1413-01A-01R-1565-13	0	0.0245088	0	0.0110915	0	0.160057	0	0.117989	0	0	0.0212713	0.0165788	0.0239749	0.177695	0.0378059	0.153964	0	0.210939	0.0122907	0	0.0270427	0.00479129	0.057	0.14715	1.03333
TCGA-61-2000-01A-01R-1568-13	0.0514776	0	0	0.0334575	0	0.336455	0.0306753	0.0202714	0	0	0	0.131823	0.0766828	0.105711	0.0378551	0.096917	0.032973	0.0332454	0	0.00540027	0	0.00705447	0.009	0.297769	0.966014
TCGA-24-0966-01A-01R-1564-13	0	0.0426606	0	0.128756	0	0.162928	0	0.0188087	0.0519933	0	0	0.0909571	0.0309556	0	0.0329415	0.31215	0	0.127415	0	0	0	0.000433738	0.037	0.176756	1.01977
TCGA-13-1511-01A-01R-1565-13	0	0.0590292	0	0.0394193	0	0.228393	0	0.00613023	0.0192565	0	0	0.0620317	0.00621222	0.141418	0.122358	0.177382	0	0.1236	0.0143866	0	0	0.000384663	0.057	0.146489	1.03832
TCGA-25-1317-01A-01R-1565-13	0.061725	0	0.0666514	0.119914	0	0.184547	0	0.0452567	0.00266916	0	0	0.0955816	0.0358132	0.177126	0.0283428	0.0899686	0	0	0.0924043	0	0	0	0.036	0.179657	1.01292
TCGA-09-1666-01A-01R-1566-13	0.00512899	0.00449503	0	0.116491	0	0.234131	0.0343237	0.028866	0.0122828	0	0.0278257	0	0	0.178819	0.183942	0.161428	0.000468568	0	0	0.00503334	0	0.00676476	0.01	0.293717	0.976202
TCGA-24-2289-01A-01R-1568-13	0.0438219	0	0	0.00762832	0	0.217491	0	0.0149268	0.0484929	0	0	0.00849136	0.180362	0	0.046289	0.333609	0	0.00105364	0	0.091092	0.00674206	0	0.114	0.103015	1.0441
TCGA-25-2042-01A-01R-1568-13	0.0534896	0	0.0180101	0.0899313	0	0.251879	0.00165883	0	0.0208965	0	0	0.0129343	0.0990957	0	0.0249122	0.191054	0	0.0820799	0	0.0962967	0.0288044	0.0289581	0.114	0.102868	1.03751
TCGA-31-1946-01A-01R-1568-13	0.0449211	0	0.00118506	0.03623	0	0.158569	0.0107279	0.0340441	0.0396563	0	0	0.00455592	0	0.316928	0.0512247	0.299716	0	0.0010622	0	0.00117939	0	0	0.024	0.20595	1.02183
TCGA-29-2425-01A-01R-1569-13	0.0341547	0.0121272	0	0.0659345	0	0.149214	0	0.0503619	0.0496087	0	0.0429213	0.0247781	0	0.355818	0.073803	0.136908	0	0	0.00141168	0.00295905	0	0	0.227	0.0581377	1.08709
TCGA-09-1670-01A-01R-1566-13	0	0.0576894	0	0.0435128	0	0.197075	0	0.0212927	0	0	0	0.0453449	0.261517	0	0.0644378	0.273671	0	0.0101448	0.0211012	0	0	0.00421397	0.118	0.101329	1.04516
TCGA-29-2414-02A-01R-1569-13	0.0432677	0	0.00172069	0.175528	0	0.139353	0.00846656	0.0578089	0.0709744	0	0	0.0546133	0	0.101987	0.131258	0.139678	0.0235361	0	0.0518093	0	0	0	0.038	0.172974	1.0245

## Sheet: Table S6
Table S6: The GSVA functional enrichment analysis
id	TCGA-10-0927-01A-02R-1564-13	TCGA-13-0891-01A-01R-1564-13	TCGA-23-1028-01A-01R-1564-13	TCGA-36-1577-01A-01R-1566-13	TCGA-04-1362-01A-01R-1565-13	TCGA-29-1696-01A-01R-1567-13	TCGA-59-A5PD-01A-11R-A406-31	TCGA-13-0900-01B-01R-1565-13	TCGA-24-1924-01A-01R-1567-13	TCGA-24-1425-01A-02R-1566-13	TCGA-24-1469-01A-01R-1566-13	TCGA-25-1870-01A-01R-1567-13	TCGA-04-1648-01A-01R-1567-13	TCGA-23-1114-01B-01R-1566-13	TCGA-61-1738-01A-01R-1567-13	TCGA-25-1632-01A-01R-1566-13	TCGA-25-1323-01A-01R-1565-13	TCGA-59-2348-01A-01R-1569-13	TCGA-13-0893-01B-01R-1565-13	TCGA-VG-A8LO-01A-11R-A406-31	TCGA-61-1741-01A-02R-1567-13	TCGA-57-1584-01A-01R-1566-13	TCGA-24-1424-01A-01R-1565-13	TCGA-24-2297-01A-01R-1568-13	TCGA-24-1417-01A-01R-1565-13	TCGA-57-1586-01A-02R-1567-13	TCGA-29-1707-02A-01R-1567-13	TCGA-13-1501-01A-01R-1565-13	TCGA-23-1023-01A-02R-1564-13	TCGA-24-2261-01A-01R-1568-13	TCGA-13-0762-01A-01R-1564-13	TCGA-24-2035-01A-01R-1568-13	TCGA-61-1911-01A-01R-1567-13	TCGA-25-2400-01A-01R-1569-13	TCGA-10-0936-01A-01R-1564-13	TCGA-61-1737-01A-01R-1567-13	TCGA-25-2396-01A-01R-1569-13	TCGA-23-1111-01A-01R-1567-13	TCGA-13-1407-01A-01R-1565-13	TCGA-61-1918-01A-01R-1568-13	TCGA-61-2104-01A-01R-1568-13	TCGA-61-1725-01A-01R-1567-13	TCGA-09-1665-01B-01R-1566-13	TCGA-13-0908-01B-01R-1565-13	TCGA-24-1553-01A-01R-1566-13	TCGA-25-1626-01A-01R-1566-13	TCGA-61-2110-01A-01R-1568-13	TCGA-24-2254-01A-01R-1568-13	TCGA-61-1728-01A-01R-1568-13
APC_co_inhibition	0.366828	0.650987	0.626075	0.364608	0.495551	0.551625	0.481184	0.708815	0.716836	0.611335	0.615691	0.513258	0.627443	0.407081	0.68428	0.3285	0.515911	0.61404	0.635514	0.406115	0.677345	0.580719	0.625637	0.499264	0.772218	0.595228	0.72914	0.485809	0.628062	0.697114	0.434065	0.630716	0.725123	0.551765	0.572157	0.643283	0.715792	0.572943	0.304812	0.633974	0.72762	0.629716	0.581413	0.635063	0.732835	0.691669	0.531485	0.521688	0.489505
APC_co_stimulation	0.22685	0.315229	0.482744	0.364728	0.314095	0.435487	0.346084	0.434901	0.509306	0.437565	0.351954	0.341357	0.345939	0.272752	0.471692	0.337261	0.301209	0.389953	0.418628	0.357512	0.343844	0.377512	0.37207	0.209984	0.545183	0.420985	0.457582	0.356982	0.452203	0.5112	0.257697	0.480464	0.503525	0.337291	0.403078	0.445759	0.454134	0.314163	0.218331	0.448822	0.509163	0.501398	0.290895	0.502261	0.541484	0.540147	0.416028	0.370284	0.442323
CCR	0.305659	0.373446	0.461648	0.343552	0.371159	0.386458	0.356332	0.412099	0.457696	0.419568	0.38213	0.351962	0.368496	0.333437	0.426489	0.324563	0.340981	0.390382	0.40758	0.315049	0.393959	0.354461	0.393243	0.322323	0.472814	0.367127	0.445665	0.365548	0.421647	0.418692	0.290618	0.470142	0.454286	0.343303	0.356118	0.436542	0.438215	0.332716	0.254855	0.399341	0.449373	0.406474	0.354024	0.427695	0.457836	0.481791	0.359678	0.406371	0.388694
Check-point	0.281347	0.410704	0.484554	0.306423	0.384107	0.418148	0.397659	0.467826	0.541114	0.462183	0.411868	0.375173	0.405429	0.255227	0.462844	0.271955	0.337253	0.446364	0.467976	0.314134	0.438909	0.405473	0.407013	0.301793	0.567043	0.441037	0.513216	0.366469	0.46062	0.552022	0.322732	0.51522	0.542558	0.396284	0.431887	0.470632	0.499345	0.325013	0.20371	0.476628	0.53014	0.475078	0.381228	0.463997	0.587854	0.531811	0.373377	0.378558	0.407362
Cytolytic_activity	0.425302	0.555704	0.719965	0.24558	0.470154	0.514046	0.501899	0.584737	0.761559	0.633349	0.612642	0.487077	0.586732	0.187191	0.560817	0.286295	0.338626	0.569729	0.805749	0.533236	0.531953	0.556243	0.510897	0.485494	0.78679	0.484112	0.578393	0.418356	0.732929	0.758368	0.575455	0.715454	0.843034	0.391758	0.679477	0.599041	0.752315	0.344373	0.271865	0.558732	0.623479	0.678441	0.621973	0.525438	0.854006	0.75178	0.380156	0.295836	0.519715
HLA	0.723946	0.852726	0.89408	0.691506	0.731825	0.841009	0.682424	0.761541	0.799509	0.839077	0.813865	0.834547	0.925222	0.597015	0.87115	0.622784	0.658559	0.778868	0.885994	0.685638	0.805066	0.81194	0.724947	0.779599	0.859369	0.827842	0.812152	0.736306	0.912592	0.870951	0.737413	0.812928	0.836846	0.740382	0.825007	0.835529	0.785775	0.698233	0.604882	0.871549	0.905552	0.850289	0.739442	0.786709	0.89259	0.809297	0.751302	0.788534	0.797574
Inflammation-promoting	0.382716	0.507971	0.623361	0.293158	0.468707	0.568892	0.492782	0.608342	0.705582	0.527333	0.586771	0.398838	0.471084	0.239098	0.52854	0.34185	0.423803	0.526104	0.624452	0.419767	0.565727	0.464938	0.521772	0.396687	0.693347	0.543912	0.556959	0.491532	0.595317	0.691314	0.417402	0.644706	0.753373	0.458933	0.58121	0.602961	0.640065	0.347057	0.365619	0.538657	0.640864	0.611235	0.591791	0.572521	0.719334	0.638583	0.324585	0.330781	0.48703
MHC_class_I	0.919924	0.964966	0.982419	0.933838	0.955925	0.978548	0.950252	0.974772	0.995023	0.981802	0.981331	0.950358	0.964201	0.878896	0.985855	0.913317	0.952251	0.964915	0.987529	0.975137	0.992147	0.983977	0.983066	0.98048	0.99758	0.986269	0.99846	0.887525	0.998895	0.994986	0.949826	0.974357	0.98426	0.971541	0.971241	0.983901	0.985938	0.957515	0.924125	0.987567	0.998178	0.982696	0.98939	0.982237	0.990155	0.971405	0.919147	0.955259	0.936225
Parainflammation	0.655379	0.711406	0.777031	0.661741	0.729515	0.740782	0.664568	0.774538	0.789478	0.775885	0.728955	0.683534	0.704155	0.66715	0.778663	0.652283	0.700653	0.757016	0.735405	0.68363	0.762681	0.745609	0.77552	0.690057	0.801768	0.744825	0.766599	0.691691	0.775815	0.786886	0.591768	0.773238	0.782867	0.755434	0.687455	0.751181	0.771966	0.709418	0.60738	0.747848	0.789785	0.75968	0.726772	0.796384	0.76896	0.800903	0.683566	0.712401	0.692716
T_cell_co-inhibition	0.218693	0.338435	0.409681	0.197918	0.311056	0.329707	0.344296	0.421782	0.538222	0.387211	0.359515	0.270218	0.316386	0.19929	0.380274	0.12231	0.229852	0.40823	0.46595	0.185421	0.384544	0.350104	0.385337	0.226066	0.565358	0.388532	0.422364	0.300187	0.398749	0.523514	0.284159	0.480893	0.554476	0.339969	0.371601	0.399116	0.470099	0.171558	0.0879851	0.449043	0.470859	0.438816	0.382966	0.435906	0.56835	0.506544	0.26107	0.304575	0.31765
T_cell_co-stimulation	0.230326	0.348498	0.489292	0.236904	0.327411	0.378558	0.397021	0.433425	0.549547	0.431053	0.373803	0.285683	0.326259	0.199893	0.33633	0.162465	0.238141	0.441332	0.430016	0.229814	0.46159	0.348821	0.337606	0.229441	0.552864	0.391391	0.494806	0.370653	0.368208	0.559265	0.289238	0.51439	0.569342	0.298465	0.399203	0.452845	0.473725	0.290949	0.184258	0.422167	0.501963	0.422553	0.353435	0.475812	0.595208	0.542251	0.407233	0.299288	0.30832
Type_I_IFN_Reponse	0.555191	0.743755	0.736129	0.593102	0.752103	0.736135	0.497113	0.796358	0.791095	0.684524	0.769943	0.653502	0.599854	0.6202	0.856294	0.72521	0.743338	0.785153	0.757571	0.728438	0.821579	0.740923	0.778267	0.79477	0.858744	0.779882	0.790287	0.599499	0.724629	0.759233	0.63406	0.654902	0.810729	0.751144	0.777808	0.72701	0.821258	0.781161	0.597939	0.724911	0.841727	0.733002	0.791193	0.801793	0.74452	0.801362	0.628336	0.590229	0.585196
Type_II_IFN_Reponse	0.458942	0.505984	0.590874	0.460164	0.536956	0.448255	0.399156	0.491826	0.626337	0.698845	0.485858	0.596135	0.539344	0.522712	0.437521	0.429651	0.523584	0.604648	0.523569	0.402753	0.517658	0.522176	0.630983	0.461129	0.632101	0.456584	0.510599	0.54751	0.641784	0.697795	0.300088	0.720811	0.53123	0.570319	0.46961	0.503222	0.563735	0.56385	0.358346	0.589924	0.662711	0.538015	0.444697	0.666603	0.590017	0.629579	0.601296	0.548669	0.609423
[truncated: 330 more columns]

## Sheet: Table S7
Table S7: Immune-infiltration analysis based on the ssGSEA algorithm.
id	TCGA-10-0927-01A-02R-1564-13	TCGA-13-0891-01A-01R-1564-13	TCGA-23-1028-01A-01R-1564-13	TCGA-36-1577-01A-01R-1566-13	TCGA-04-1362-01A-01R-1565-13	TCGA-29-1696-01A-01R-1567-13	TCGA-59-A5PD-01A-11R-A406-31	TCGA-13-0900-01B-01R-1565-13	TCGA-24-1924-01A-01R-1567-13	TCGA-24-1425-01A-02R-1566-13	TCGA-24-1469-01A-01R-1566-13	TCGA-25-1870-01A-01R-1567-13	TCGA-04-1648-01A-01R-1567-13	TCGA-23-1114-01B-01R-1566-13	TCGA-61-1738-01A-01R-1567-13	TCGA-25-1632-01A-01R-1566-13	TCGA-25-1323-01A-01R-1565-13	TCGA-59-2348-01A-01R-1569-13	TCGA-13-0893-01B-01R-1565-13	TCGA-VG-A8LO-01A-11R-A406-31	TCGA-61-1741-01A-02R-1567-13	TCGA-57-1584-01A-01R-1566-13	TCGA-24-1424-01A-01R-1565-13	TCGA-24-2297-01A-01R-1568-13	TCGA-24-1417-01A-01R-1565-13	TCGA-57-1586-01A-02R-1567-13	TCGA-29-1707-02A-01R-1567-13	TCGA-13-1501-01A-01R-1565-13	TCGA-23-1023-01A-02R-1564-13	TCGA-24-2261-01A-01R-1568-13	TCGA-13-0762-01A-01R-1564-13	TCGA-24-2035-01A-01R-1568-13	TCGA-61-1911-01A-01R-1567-13	TCGA-25-2400-01A-01R-1569-13	TCGA-10-0936-01A-01R-1564-13	TCGA-61-1737-01A-01R-1567-13	TCGA-25-2396-01A-01R-1569-13	TCGA-23-1111-01A-01R-1567-13	TCGA-13-1407-01A-01R-1565-13	TCGA-61-1918-01A-01R-1568-13	TCGA-61-2104-01A-01R-1568-13	TCGA-61-1725-01A-01R-1567-13	TCGA-09-1665-01B-01R-1566-13	TCGA-13-0908-01B-01R-1565-13	TCGA-24-1553-01A-01R-1566-13	TCGA-25-1626-01A-01R-1566-13	TCGA-61-2110-01A-01R-1568-13	TCGA-24-2254-01A-01R-1568-13	TCGA-61-1728-01A-01R-1568-13
aDCs	0.66945	0.72	0.777066	0.701651	0.709868	0.652925	0.652827	0.671974	0.73747	0.650278	0.7116	0.653261	0.651416	0.652191	0.757574	0.642941	0.686385	0.723297	0.696174	0.626618	0.730467	0.692277	0.70621	0.670816	0.753102	0.741999	0.735251	0.645017	0.744903	0.680231	0.567064	0.666604	0.722561	0.717968	0.680152	0.691169	0.754873	0.632758	0.62629	0.679667	0.75458	0.691604	0.666159	0.719325	0.73509	0.739638	0.651912	0.674271	0.648174
APC_co_inhibition	0.616673	0.788705	0.773623	0.615329	0.694603	0.72855	0.685905	0.823714	0.82857	0.764699	0.767336	0.705323	0.774451	0.641042	0.808861	0.593468	0.706929	0.766336	0.779338	0.640457	0.804662	0.746164	0.773357	0.69685	0.862099	0.754948	0.836019	0.688704	0.774826	0.81663	0.657378	0.776433	0.833587	0.728635	0.740981	0.784041	0.827938	0.741456	0.579128	0.778405	0.835099	0.775827	0.746584	0.779064	0.838256	0.813334	0.716357	0.710426	0.690942
APC_co_stimulation	0.531929	0.585434	0.686849	0.615401	0.584748	0.65824	0.604114	0.657885	0.70293	0.659497	0.607668	0.601252	0.604027	0.559718	0.680158	0.598773	0.576946	0.630673	0.648033	0.611033	0.602758	0.623141	0.619846	0.521718	0.72465	0.64946	0.671616	0.610712	0.668359	0.704077	0.550604	0.685469	0.69943	0.598791	0.638619	0.664458	0.669528	0.584789	0.526771	0.666313	0.702843	0.698143	0.570703	0.698665	0.722411	0.721601	0.646459	0.618765	0.662378
B_cells	0.495811	0.517374	0.605403	0.493148	0.503622	0.505186	0.569814	0.574132	0.614405	0.5824	0.578012	0.567765	0.574292	0.461233	0.55237	0.523465	0.527738	0.616701	0.561467	0.524615	0.596923	0.495457	0.553867	0.523881	0.635166	0.554358	0.547242	0.545066	0.544317	0.623771	0.512955	0.646189	0.635753	0.57928	0.566419	0.515312	0.598711	0.476829	0.475538	0.510927	0.571487	0.584308	0.530025	0.596452	0.692473	0.657639	0.564004	0.503097	0.513879
CCR	0.579641	0.620679	0.674077	0.602581	0.619295	0.628557	0.610318	0.64408	0.671685	0.648602	0.625937	0.607673	0.617682	0.596457	0.652792	0.591085	0.601025	0.630933	0.641344	0.585326	0.633098	0.609186	0.632665	0.589729	0.680838	0.616854	0.664401	0.615898	0.649861	0.648071	0.570535	0.67922	0.66962	0.602431	0.610188	0.658878	0.659891	0.596021	0.548883	0.636356	0.666646	0.640675	0.608921	0.653522	0.67177	0.686272	0.612344	0.640613	0.629911
CD8+_T_cells	0.704604	0.670167	0.721149	0.73515	0.646183	0.695369	0.641694	0.704796	0.866356	0.709819	0.69492	0.590605	0.658667	0.381612	0.733504	0.480733	0.589066	0.725744	0.789894	0.602533	0.717173	0.70097	0.707746	0.597745	0.817875	0.705138	0.597959	0.65888	0.76172	0.869669	0.541312	0.786196	0.923537	0.667025	0.69197	0.741947	0.787799	0.550376	0.594838	0.700008	0.73701	0.757231	0.704646	0.703877	0.959812	0.890917	0.574873	0.491506	0.663156
Check-point	0.564922	0.643236	0.687945	0.580103	0.627134	0.647742	0.635338	0.677818	0.722187	0.674401	0.64394	0.621725	0.640042	0.549109	0.674802	0.559236	0.598768	0.664824	0.677909	0.584772	0.660311	0.640068	0.641001	0.5773	0.737884	0.6616	0.705297	0.616455	0.673455	0.728791	0.589976	0.70651	0.723061	0.634506	0.65606	0.679517	0.6969	0.591358	0.51792	0.683146	0.715543	0.682208	0.625391	0.675499	0.750483	0.716555	0.620637	0.623774	0.641212
Cytolytic_activity	0.652073	0.73102	0.830465	0.543268	0.679227	0.705799	0.698446	0.748596	0.855646	0.778027	0.765491	0.689472	0.749804	0.507919	0.734115	0.567917	0.599599	0.739511	0.882399	0.717418	0.71664	0.731346	0.703893	0.688514	0.870921	0.687678	0.744756	0.647868	0.838313	0.853714	0.742977	0.827734	0.904971	0.631765	0.805953	0.757256	0.85005	0.603078	0.559181	0.732853	0.772051	0.805325	0.77114	0.712697	0.911614	0.849726	0.624741	0.573693	0.709231
DCs	0.479478	0.559793	0.677908	0.54342	0.524964	0.64071	0.600431	0.646494	0.657211	0.576407	0.506256	0.436072	0.569459	0.47524	0.600344	0.410227	0.51338	0.517187	0.611551	0.376322	0.647081	0.512437	0.549363	0.52964	0.685882	0.602315	0.716039	0.502724	0.652802	0.683785	0.460961	0.799916	0.71853	0.515122	0.583308	0.634141	0.610033	0.418381	0.329184	0.642974	0.67425	0.653247	0.588005	0.589905	0.686405	0.648963	0.585148	0.666774	0.613613
HLA	0.832875	0.910839	0.935875	0.813235	0.837645	0.903746	0.807737	0.855635	0.878621	0.902576	0.887313	0.899834	0.954729	0.75603	0.921993	0.771631	0.793289	0.866125	0.93098	0.809683	0.881986	0.886147	0.833481	0.866568	0.914861	0.895774	0.886275	0.840358	0.947083	0.921873	0.841028	0.886745	0.901225	0.842825	0.894058	0.900428	0.870307	0.817308	0.760792	0.922235	0.94282	0.909364	0.842256	0.870872	0.934973	0.884547	0.849436	0.871977	0.87745
iDCs	0.237916	0.447972	0.655911	0.438604	0.330842	0.509718	0.29453	0.411235	0.549719	0.376105	0.484896	0.522141	0.495077	0.489324	0.365591	0.0343091	0.270555	0.33289	0.514593	0	0.445805	0.465041	0.242133	0.227116	0.592749	0.30144	0.654656	0.438085	0.445741	0.480269	0.496448	0.644169	0.476501	0.282827	0.378855	0.749293	0.458231	0.399122	0.268564	0.716921	0.678355	0.374872	0.435501	0.548151	0.567103	0.721853	0.457274	0.673948	0.569785
Inflammation-promoting	0.626291	0.702122	0.77198	0.572072	0.678351	0.739004	0.692926	0.762887	0.821757	0.713844	0.749828	0.636052	0.67979	0.539344	0.714574	0.601551	0.651166	0.7131	0.77264	0.648722	0.737088	0.676069	0.710477	0.63475	0.81435	0.723881	0.73178	0.69217	0.755002	0.813119	0.647291	0.784902	0.85069	0.672434	0.746461	0.759629	0.782093	0.604703	0.615941	0.720699	0.782576	0.764639	0.752867	0.741201	0.830083	0.781196	0.591098	0.59485	0.689444
Macrophages	0.670901	0.776691	0.787461	0.783492	0.762717	0.709646	0.780004	0.788855	0.807281	0.805729	0.778018	0.761702	0.785706	0.720936	0.786024	0.66738	0.76937	0.793817	0.775459	0.709124	0.781703	0.780471	0.793008	0.685077	0.81255	0.770628	0.810635	0.783689	0.770849	0.825045	0.713163	0.811492	0.771868	0.796128	0.709244	0.837399	0.791769	0.712228	0.668358	0.814831	0.791192	0.777011	0.759583	0.80307	0.813178	0.855925	0.767769	0.818294	0.780666
Mast_cells	0.527432	0.482125	0.530048	0.174903	0.408335	0.296939	0.340682	0.566996	0.510371	0.574997	0.357556	0.556529	0.467678	0.28766	0.556795	0.263055	0.301488	0.453793	0.428547	0.335676	0.3386	0.337558	0.507014	0.344246	0.540382	0.198591	0.369002	0.435634	0.638527	0.499255	0.4207	0.836253	0.464551	0.358837	0.328062	0.509491	0.427282	0.31357	0.337842	0.534099	0.406185	0.543404	0.496638	0.537983	0.256877	0.607866	0.40579	0.44561	0.469613
MHC_class_I	0.951521	0.97879	0.989356	0.959945	0.973317	0.987013	0.969882	0.984727	0.996987	0.988983	0.988698	0.969947	0.978327	0.926683	0.991436	0.947521	0.971092	0.978759	0.99245	0.984948	0.995246	0.990299	0.989748	0.988182	0.998535	0.991687	0.999068	0.931907	0.999331	0.996964	0.969624	0.984476	0.990471	0.982771	0.982589	0.990254	0.991487	0.974279	0.954065	0.992473	0.998897	0.989524	0.993577	0.989246	0.99404	0.982689	0.951051	0.972913	0.96139
Neutrophils	0.637643	0.662061	0.758289	0.673734	0.694853	0.727722	0.662425	0.724909	0.768726	0.737506	0.703204	0.692672	0.714199	0.656997	0.759045	0.647912	0.666904	0.741345	0.688975	0.638147	0.707381	0.705211	0.717493	0.664294	0.765311	0.702849	0.765447	0.700932	0.780592	0.746816	0.58132	0.788675	0.763719	0.707798	0.714123	0.707976	0.760902	0.658337	0.566794	0.71384	0.751936	0.696891	0.719745	0.717599	0.775655	0.784438	0.682744	0.737172	0.691113
NK_cells	0.456753	0.630663	0.672526	0.392033	0.559505	0.496232	0.350055	0.577327	0.570547	0.584416	0.578121	0.604152	0.743504	0.181383	0.593362	0.400007	0.50495	0.599892	0.718671	0.516108	0.58047	0.383318	0.524244	0.497906	0.687956	0.486442	0.69472	0.545191	0.546963	0.533727	0.539553	0.715352	0.709284	0.599233	0.510722	0.497282	0.646179	0.568295	0.433621	0.623999	0.65535	0.570269	0.622929	0.437253	0.573325	0.521831	0.687754	0.313836	0.645745
Parainflammation	0.791364	0.825283	0.865013	0.795215	0.836246	0.843067	0.796927	0.863503	0.872549	0.864319	0.835907	0.808409	0.820893	0.79849	0.866001	0.789489	0.818773	0.852895	0.839812	0.808467	0.856325	0.845989	0.864098	0.812358	0.879989	0.845515	0.858697	0.813347	0.864277	0.870979	0.752853	0.862716	0.868546	0.851938	0.810783	0.849363	0.861947	0.824079	0.762305	0.847345	0.872734	0.854508	0.834585	0.876729	0.860126	0.879465	0.808428	0.825885	0.813968
pDCs	0.510293	0.613479	0.565232	0.547001	0.629989	0.643356	0.591983	0.65459	0.707271	0.640653	0.562103	0.568118	0.595996	0.509093	0.636331	0.524117	0.561075	0.668849	0.618227	0.51061	0.579055	0.619918	0.597489	0.549055	0.708852	0.58637	0.634349	0.628116	0.650183	0.69987	0.533541	0.728674	0.72664	0.64034	0.611107	0.651432	0.682493	0.519168	0.491994	0.664014	0.663301	0.676558	0.596072	0.677064	0.678147	0.696492	0.584095	0.616348	0.629306
T_cell_co-inhibition	0.526991	0.599484	0.642616	0.514413	0.582908	0.594199	0.603032	0.649942	0.720436	0.629013	0.612245	0.558184	0.586135	0.515244	0.624813	0.468639	0.533747	0.641738	0.676682	0.506848	0.627398	0.606548	0.627878	0.531454	0.736865	0.629813	0.650295	0.576328	0.635998	0.711532	0.566624	0.685729	0.730276	0.600412	0.619562	0.63622	0.679194	0.498455	0.447859	0.666446	0.679654	0.660255	0.626443	0.658493	0.738676	0.701258	0.552646	0.578984	0.5869
T_cell_co-stimulation	0.534033	0.605576	0.690813	0.538015	0.592809	0.623774	0.634952	0.656991	0.727292	0.655555	0.620895	0.567547	0.592112	0.515609	0.598209	0.49295	0.538765	0.661778	0.654927	0.533723	0.674042	0.605771	0.598982	0.533498	0.7293	0.631543	0.694152	0.618988	0.617508	0.733176	0.569699	0.706008	0.739277	0.575285	0.636273	0.668748	0.681389	0.570735	0.506144	0.650176	0.698485	0.650409	0.608564	0.682652	0.754936	0.722875	0.641134	0.575784	0.581252
T_helper_cells	0.965006	0.861332	0.894871	0.819115	0.91567	0.856972	0.831898	0.91924	0.952116	0.945896	0.864838	0.958893	0.914259	0.808341	0.86424	0.834335	0.91101	0.913982	0.908894	0.852611	0.9211	0.926038	0.892819	0.819457	0.965605	0.883649	0.898078	0.892563	0.91877	0.972103	0.818345	0.967315	0.943352	0.925097	0.897971	0.944015	0.931788	0.864646	0.848699	0.935571	0.952608	0.919048	0.863342	0.956734	0.970371	0.967614	0.933476	0.947627	0.89019
Tfh	0.43591	0.584974	0.574017	0.391136	0.441465	0.610327	0.547891	0.657651	0.707696	0.544624	0.547627	0.484225	0.49361	0.432577	0.614946	0.492596	0.50488	0.575375	0.593136	0.598574	0.631685	0.480346	0.570105	0.445878	0.659817	0.593492	0.49037	0.51829	0.51718	0.716435	0.474975	0.673036	0.719739	0.496821	0.631211	0.661354	0.61431	0.496882	0.411997	0.482085	0.658241	0.625163	0.611484	0.605217	0.766455	0.62921	0.366443	0.494438	0.4929
Th1_cells	0.383707	0.532185	0.618648	0.406621	0.4308	0.537439	0.49758	0.530591	0.64281	0.539837	0.520375	0.380384	0.462065	0.355109	0.506068	0.314354	0.435629	0.568574	0.59406	0.381094	0.595459	0.429265	0.530315	0.43108	0.663263	0.45365	0.619233	0.450277	0.580024	0.634374	0.355176	0.552918	0.666435	0.449195	0.550145	0.577241	0.613374	0.343794	0.317842	0.519215	0.609241	0.558447	0.483882	0.570329	0.624124	0.61093	0.435278	0.439924	0.470463
Th2_cells	0.454124	0.524969	0.63271	0.422858	0.441005	0.580476	0.53589	0.560412	0.603593	0.534351	0.527534	0.465122	0.492295	0.371833	0.511009	0.363734	0.483519	0.561395	0.590644	0.478657	0.539436	0.438031	0.486654	0.478672	0.593141	0.528628	0.618086	0.557599	0.575582	0.574526	0.466452	0.536503	0.68261	0.452669	0.52415	0.581983	0.55129	0.47958	0.404851	0.568159	0.56329	0.582617	0.51626	0.557997	0.617393	0.629051	0.471828	0.380903	0.545616
TIL	0.609794	0.648424	0.703803	0.589429	0.640481	0.667141	0.65864	0.708536	0.768189	0.717876	0.675189	0.646669	0.683443	0.573862	0.683833	0.567533	0.608329	0.716204	0.718578	0.583222	0.716365	0.674541	0.678209	0.607667	0.778808	0.677862	0.701156	0.667361	0.722143	0.781284	0.583087	0.771968	0.793668	0.649558	0.671931	0.703767	0.735117	0.578554	0.551969	0.70358	0.743222	0.71209	0.676798	0.727617	0.822505	0.795743	0.654827	0.648581	0.654418
Treg	0.747716	0.760491	0.805294	0.773369	0.780748	0.790663	0.779035	0.793169	0.811822	0.798516	0.793999	0.767711	0.793951	0.754776	0.792008	0.755406	0.77377	0.784118	0.792434	0.766531	0.797841	0.782978	0.780614	0.753682	0.82096	0.773986	0.806844	0.767824	0.776989	0.809332	0.72634	0.802191	0.80999	0.792647	0.757409	0.790921	0.796508	0.776092	0.726303	0.792619	0.804709	0.785869	0.764961	0.808852	0.831008	0.827543	0.772438	0.785275	0.780609
Type_I_IFN_Reponse	0.730709	0.844867	0.84025	0.753661	0.849921	0.840254	0.695549	0.876713	0.873527	0.809008	0.860722	0.790228	0.757748	0.770066	0.913	0.83364	0.844615	0.86993	0.853231	0.835594	0.891983	0.843153	0.865761	0.875752	0.914482	0.866739	0.873038	0.757534	0.833288	0.854238	0.778457	0.791075	0.885414	0.849341	0.865483	0.834729	0.891788	0.867513	0.756589	0.833459	0.90418	0.838357	0.873587	0.880004	0.84533	0.879743	0.774992	0.751922	0.748874
Type_II_IFN_Reponse	0.672439	0.700919	0.752312	0.673179	0.71967	0.665969	0.636244	0.692348	0.773782	0.817678	0.688734	0.755497	0.721116	0.711046	0.659471	0.654706	0.711574	0.760651	0.711565	0.638422	0.707986	0.710722	0.776594	0.673763	0.777271	0.671012	0.703713	0.726059	0.783133	0.817043	0.576268	0.830977	0.716203	0.739868	0.678898	0.699247	0.735882	0.735951	0.611538	0.751737	0.795803	0.720311	0.663815	0.798159	0.751793	0.775744	0.758621	0.726761	0.763542
[truncated: 330 more columns]

## Sheet: Table S8
Table S8:163 DEGs between the two subgroups.
gene	lowMean	highMean	logFC	pValue	fdr
CCL13	0.813175	1.95187	1.26322	0.0134037	0.0326667
RNVU1-27	4.32601	1.66052	-1.3814	4.42567e-07	7.71537e-06
COL6A3	12.3123	25.3106	1.03964	3.44105e-08	1.08605e-06
SCARNA6	3.71911	1.84551	-1.01094	0.00371183	0.011743
MTND4P35	2.58302	0.849643	-1.60413	0.0142919	0.034447
SCGB1D1	27.1786	5.82721	-2.22159	0.00750779	0.0204994
HCG14	1.48783	0.649314	-1.19622	2.19862e-14	1.39445e-11
SERPINE1	12.9743	33.7528	1.37935	5.52047e-07	9.21393e-06
RNU1-28P	30.7161	0.620593	-5.62921	0.000871371	0.00368789
PAGE2	13.7305	2.06988	-2.72976	0.0126858	0.0313415
MMP13	1.35587	3.77165	1.47598	0.00110963	0.00449202
IGHV1-2	11.9084	34.7597	1.54544	0.00580869	0.0168041
IGKV6-21	2.11056	5.31454	1.33232	0.00946324	0.0247262
MRC1	0.923535	2.08828	1.17708	1.8952e-09	1.07872e-07
RNU1-77P	1.74267	0.447484	-1.96139	0.000122808	0.000766125
RNU1-27P	2.88474	0.935903	-1.62401	0.00140236	0.00537343
NOTUM	19.2498	2.10174	-3.19519	0.00481047	0.0144531
SCARNA11	1.60086	0.635183	-1.33361	0.000547763	0.00253497
SCGB1D4	2.75681	0.845894	-1.70445	0.000572929	0.0026268
LINC01614	1.8454	5.55738	1.59047	6.21313e-09	2.7957e-07
IGLV1-40	104.352	292.982	1.48935	0.00300242	0.00991305
IGHV2-26	2.7188	21.627	2.99179	0.000366757	0.0018227
THBS2	11.1801	27.3215	1.28911	3.4518e-07	6.41206e-06
KRT4	1.98648	4.10689	1.04783	0.0195034	0.0442154
RNVU1-15	2.39454	0.918897	-1.38177	0.00169869	0.00622885
RNA5SP202	10.7254	2.67351	-2.00422	0.0116112	0.0292604
SNORA73B	102.519	49.2763	-1.05693	0.0153532	0.0363602
DKK4	4.76736	0.114279	-5.38256	0.0111452	0.028291
RXRG	3.0642	1.14681	-1.41789	0.0056455	0.0164374
IGHV3-23	58.3964	118.393	1.01964	0.00946425	0.0247262
AL162413.1	19.2015	9.19037	-1.06302	0.005908	0.0170359
IGHV4-61	2.44887	6.11026	1.31912	0.00181415	0.0065731
CEL	11.0008	1.77932	-2.62822	0.0118832	0.0297615
CT45A1	2.19015	0.99705	-1.13529	0.0164122	0.0384105
IGKV6D-21	0.566749	1.5369	1.43924	0.01186	0.0297259
SCG2	0.930077	1.88233	1.0171	0.00025486	0.00136764
RNU6-1016P	3.40006	1.52919	-1.15279	2.47707e-10	2.14325e-08
IGLV3-19	55.0826	119.702	1.11978	0.008532	0.0226912
FAP	1.02892	2.45021	1.25178	3.85329e-08	1.18526e-06
RNVU1-29	7.26533	2.43125	-1.57933	7.96237e-05	0.00053453
RNA5-8SP5	3.28098	1.25145	-1.39053	0.00283149	0.00945652
IGHV2-5	2.2061	24.0792	3.44822	0.00654314	0.0184323
CHGA	3.4642	1.71624	-1.01327	0.00753983	0.0205532
CADM3	3.09618	6.64253	1.10124	0.00113062	0.00455636
RNU1-67P	8.31095	1.78065	-2.22261	0.000137229	0.00083688
TIMP3	1.81769	4.84168	1.41341	1.47795e-12	3.93695e-10
IGFL2-AS1	0.764283	1.6767	1.13344	0.00823075	0.0220569
POSTN	9.42646	23.9582	1.34573	2.36592e-06	3.09242e-05
RNVU1-19	3.17797	0.957244	-1.73115	0.000393242	0.00192842
AP004609.3	1.59621	0.754364	-1.08131	1.52238e-22	2.02766e-18
ISM1	2.58479	5.31824	1.0409	1.38637e-06	2.00272e-05
RN7SL3	3.48075	1.50529	-1.20935	1.18324e-06	1.75889e-05
PRRX1	2.16868	4.92969	1.18468	1.06991e-05	0.000102963
CSAG1	1.76074	0.879714	-1.00108	0.000830555	0.00353989
LINC02303	2.08386	0.62269	-1.74267	5.63161e-05	0.0004024
RNU1-89P	2.29905	0.850666	-1.43437	0.000121679	0.000761128
OMD	0.842269	1.8456	1.13174	0.000442409	0.00212955
AC091153.3	1.74172	0.781365	-1.15645	4.46133e-14	2.2854e-11
RNU1-19P	1.92125	0.524396	-1.87332	0.0016528	0.00610694
MAGEA11	2.23968	0.998255	-1.16581	0.0010669	0.00436159
EPYC	5.14104	10.4797	1.02747	0.0024521	0.00841089
IGKV1-9	26.7683	54.4277	1.02382	0.00246039	0.00842632
ADAM12	1.74856	4.06337	1.21651	2.29738e-06	3.02359e-05
IGLV5-37	0.974713	3.22557	1.72651	0.000100359	0.000646053
RNU1-88P	2.27778	0.895496	-1.34687	0.000144677	0.000867997
NCCRP1	1.84515	4.20794	1.18938	0.0161281	0.0379053
F13A1	3.9457	9.01809	1.19254	2.59188e-11	3.487e-09
TGFBI	14.5427	29.5604	1.02337	7.27427e-13	2.1846e-10
SP5	6.14055	2.76465	-1.15127	0.00344385	0.0110554
PAEP	8.57861	23.8496	1.47515	0.00721066	0.019851
SFRP2	24.8318	61.5518	1.30961	0.000446635	0.00214524
RNU1-83P	2.1993	0.916972	-1.26209	6.6441e-05	0.000459941
KCNE4	0.809064	1.64037	1.0197	5.21451e-06	5.82652e-05
IGLV1-51	35.6056	86.5827	1.28197	0.0136335	0.0330815
OR1N1	1.84508	0.772959	-1.25522	0.019545	0.0442795
IGHV3-7	2.33646	8.0594	1.78634	0.00109555	0.00444461
IGHV4-4	5.05884	12.3662	1.28952	0.00119289	0.00473845
GRP	0.709744	1.52191	1.10051	0.0217477	0.0481479
COLEC12	1.68004	3.49515	1.05686	2.75159e-09	1.46594e-07
KIF26B	1.0414	2.49329	1.25953	1.48898e-08	5.68243e-07
IGKV1-6	6.18975	17.6977	1.51561	0.00428377	0.0132104
ECM1	5.63256	11.3977	1.01687	1.95522e-07	4.08174e-06
SCARNA10	4.97244	2.46384	-1.01304	2.27119e-07	4.60425e-06
RNU1-134P	3.92398	1.45408	-1.43221	2.76275e-06	3.49782e-05
RNA5-8SP6	18.6865	9.05295	-1.04554	0.00436719	0.0134179
GSTA1	17.3393	5.32143	-1.70416	1.69327e-05	0.000150051
COL10A1	5.25865	12.6087	1.26165	1.52649e-05	0.000137188
CCDC80	4.87222	10.1516	1.05906	8.99127e-08	2.23423e-06
SCGB2A1	288.743	132.488	-1.12393	0.00263185	0.0088946
IGFL2	0.778102	1.65189	1.08608	0.000133313	0.00081674
AC243972.3	1.97465	0.589944	-1.74294	0.000588643	0.00268406
VCAN	4.43671	9.58601	1.11144	1.26225e-07	2.8986e-06
FN1	49.4647	129.23	1.38548	3.14456e-10	2.66767e-08
IGHV2-70	11.0723	28.0835	1.34277	1.43752e-05	0.000130495
COL5A2	10.5484	25.3828	1.26683	7.41214e-08	1.93573e-06
NR4A3	0.644319	1.56007	1.27577	0.000113124	0.000715434
SNORA7B	5.57723	2.67271	-1.06125	0.00153924	0.00576568
IGKV2-24	8.6693	27.7581	1.67892	0.000225876	0.00124728
IGLV10-54	1.49202	10.4545	2.80879	0.00372171	0.0117603
ACTG2	3.07736	6.71927	1.12661	2.83478e-05	0.000229383
OLFML2B	5.80844	12.3558	1.08896	2.05421e-10	1.86122e-08
CD209	0.739657	1.52427	1.04319	2.60369e-08	8.77939e-07
GJB2	6.96072	14.3283	1.04156	5.61345e-08	1.57733e-06
PAGE2B	2.89597	0.20634	-3.81095	0.0218089	0.0482515
LRRC15	1.67114	5.18896	1.63461	3.28843e-08	1.04531e-06
SFRP4	10.6028	24.3651	1.20037	3.33222e-05	0.000260916
LINC01506	2.13901	0.992375	-1.10799	0.00248067	0.00847619
RNVU1-7	16.2769	4.75192	-1.77624	0.000137976	0.000838816
AC015912.3	4.82295	2.33743	-1.04499	4.41712e-11	5.30015e-09
NTS	11.4863	5.69248	-1.01279	0.000729159	0.00318629
LRRC3B	1.60692	0.732572	-1.13325	0.00011782	0.000739863
SNORD17	27.7246	10.7207	-1.37077	4.78729e-06	5.46374e-05
PDCL2	2.92982	1.1465	-1.35358	0.012152	0.0302932
AC007040.3	1.35757	0.655912	-1.04946	0.000166627	0.000974232
PTGIS	5.0787	10.4515	1.04118	3.42325e-06	4.16386e-05
RNVU1-31	6.65436	1.79844	-1.88756	0.000203104	0.0011434
ASPN	1.81032	3.99902	1.1434	0.000575028	0.00263189
AC004540.2	5.28425	2.37157	-1.15586	5.89651e-06	6.40071e-05
MOXD1	1.34851	2.76464	1.03573	0.000356096	0.00178101
RN7SL2	194.028	94.8695	-1.03224	1.04274e-07	2.50239e-06
FBN1	2.16064	4.70251	1.12197	3.2146e-08	1.03169e-06
SNORA11	16.6665	7.58396	-1.13593	2.0436e-05	0.000174815
CTSK	20.9109	42.3649	1.01861	6.29842e-06	6.74889e-05
RNU7-41P	1.47311	0.60197	-1.2911	1.20428e-05	0.000113919
IGHV6-1	3.1502	7.38186	1.22854	0.00402306	0.0125528
RNU1-11P	4.36736	1.30664	-1.7409	0.000283323	0.00148918
CRYGS	3.25892	0.719559	-2.17921	0.000186947	0.00107186
MMP11	21.6721	50.1837	1.21138	0.000405041	0.00197754
AC037487.3	2.04473	0.999745	-1.03228	1.7816e-08	6.59142e-07
IGHV1-58	8.04672	26.8582	1.73889	0.00269546	0.00907963
MPZ	1.76711	0.809395	-1.12647	0.00175818	0.00640339
CRISPLD2	2.95625	6.4945	1.13545	6.3787e-07	1.03481e-05
NTM	0.564831	1.47533	1.38515	1.80018e-06	2.45914e-05
PODN	2.4887	5.56608	1.16127	1.84919e-09	1.05705e-07
COL11A1	4.06212	10.895	1.42337	7.67253e-07	1.218e-05
RNY1	1.69236	0.837425	-1.01501	0.000175335	0.00101711
IGLV7-46	7.78759	22.3358	1.52011	0.00638546	0.0181455
COL5A1	17.0695	42.6765	1.32202	9.16391e-09	3.83818e-07
COL8A1	3.85943	8.8933	1.20433	1.89326e-07	3.98993e-06
IGHV4-34	8.15587	28.9415	1.82723	3.35631e-05	0.000262648
AL023803.1	2.3994	1.10555	-1.11792	9.92752e-12	1.7172e-09
ADAMTS12	1.22927	2.77239	1.17332	7.20974e-08	1.90529e-06
RNVU1-28	2.5696	0.861	-1.57746	5.20745e-05	0.000378798
IGKV1-12	5.96892	12.1965	1.03093	0.00234087	0.00808139
RNU6-5P	1.38272	0.649166	-1.09085	0.00361974	0.01152
RNU7-45P	1.76954	0.875931	-1.01448	3.84126e-08	1.1843e-06
EEF1A2	1.91052	3.8329	1.00447	0.0190661	0.043394
C9orf135	1.82277	0.787104	-1.2115	2.3701e-07	4.74696e-06
FGF19	1.68298	0.766689	-1.13431	0.00241202	0.00829479
DPT	0.8888	1.91751	1.1093	0.000402755	0.00196855
AEBP1	44.4865	97.3595	1.12995	2.88871e-09	1.52074e-07
ADAMTS2	2.24574	5.26239	1.22853	2.34882e-08	8.18953e-07
MEDAG	1.4554	2.95481	1.02165	9.49155e-06	9.37819e-05
RNU1-136P	5.53	1.33813	-2.04706	0.000461815	0.00220839
ITGA11	1.99652	4.98565	1.32029	5.50304e-09	2.52741e-07
COL1A1	322.184	680.955	1.07968	1.7942e-07	3.83579e-06
SNORA47	8.33971	3.66772	-1.18512	0.00107063	0.00437281
MARCO	1.8304	3.82732	1.06417	5.14671e-05	0.0003752
COL2A1	3.22092	1.4929	-1.10936	0.0202156	0.0454976
GFRA1	0.606042	1.79757	1.56855	8.77364e-06	8.83267e-05
RNA5S9	1.35044	0.667755	-1.01604	3.41231e-05	0.000266404
COL3A1	145.928	314.507	1.10783	5.60681e-07	9.32298e-06
SNORA74B	3.67001	1.68134	-1.12617	0.000748978	0.00325788

## Sheet: Table S9
Table S9: GO and KEGG enrichment analyses of the DEGs between the two subgroups.
GO												KEGG
ONTOLOGY	ID	Description	GeneRatio	BgRatio	pvalue	p.adjust	qvalue	geneID	Count			ONTOLOGY	ID	Description	GeneRatio	BgRatio	pvalue	p.adjust	qvalue	geneID	Count
BP	GO:0030198	extracellular matrix organization	28/113	393/18862	1.67461e-22	9.8755e-20	8.98562e-20	COL6A3/SERPINE1/MMP13/FAP/POSTN/ADAM12/TGFBI/SFRP2/COL10A1/CCDC80/VCAN/FN1/COL5A2/FBN1/CTSK/MMP11/CRISPLD2/COL11A1/COL5A1/COL8A1/ADAMTS12/DPT/AEBP1/ADAMTS2/ITGA11/COL1A1/COL2A1/COL3A1	28			BP	GO:0030198	extracellular matrix organization	28/113	393/18862	1.67461e-22	9.8755e-20	8.98562e-20	NA/NA/NA/NA/NA/NA/NA/NA/NA/NA/NA/NA/NA/NA/NA/NA/NA/NA/NA/NA/NA/NA/NA/NA/NA/NA/NA/NA	28
BP	GO:0043062	extracellular structure organization	28/113	394/18862	1.79474e-22	9.8755e-20	8.98562e-20	COL6A3/SERPINE1/MMP13/FAP/POSTN/ADAM12/TGFBI/SFRP2/COL10A1/CCDC80/VCAN/FN1/COL5A2/FBN1/CTSK/MMP11/CRISPLD2/COL11A1/COL5A1/COL8A1/ADAMTS12/DPT/AEBP1/ADAMTS2/ITGA11/COL1A1/COL2A1/COL3A1	28			BP	GO:0043062	extracellular structure organization	28/113	394/18862	1.79474e-22	9.8755e-20	8.98562e-20	NA/NA/NA/NA/NA/NA/NA/NA/NA/NA/NA/NA/NA/NA/NA/NA/NA/NA/NA/NA/NA/NA/NA/NA/NA/NA/NA/NA	28
BP	GO:0045229	external encapsulating structure organization	28/113	396/18862	2.06026e-22	9.8755e-20	8.98562e-20	COL6A3/SERPINE1/MMP13/FAP/POSTN/ADAM12/TGFBI/SFRP2/COL10A1/CCDC80/VCAN/FN1/COL5A2/FBN1/CTSK/MMP11/CRISPLD2/COL11A1/COL5A1/COL8A1/ADAMTS12/DPT/AEBP1/ADAMTS2/ITGA11/COL1A1/COL2A1/COL3A1	28			BP	GO:0045229	external encapsulating structure organization	28/113	396/18862	2.06026e-22	9.8755e-20	8.98562e-20	NA/NA/NA/NA/NA/NA/NA/NA/NA/NA/NA/NA/NA/NA/NA/NA/NA/NA/NA/NA/NA/NA/NA/NA/NA/NA/NA/NA	28
BP	GO:0030199	collagen fibril organization	11/113	54/18862	1.67319e-14	6.01513e-12	5.47311e-12	SFRP2/COL5A2/MMP11/COL11A1/COL5A1/DPT/AEBP1/ADAMTS2/COL1A1/COL2A1/COL3A1	11			BP	GO:0030199	collagen fibril organization	11/113	54/18862	1.67319e-14	6.01513e-12	5.47311e-12	NA/NA/NA/NA/NA/NA/NA/NA/NA/NA/NA	11
BP	GO:0006958	complement activation, classical pathway	14/113	141/18862	1.2878e-13	3.70372e-11	3.36997e-11	IGLV1-40/IGHV2-26/IGHV3-23/IGHV4-61/IGLV3-19/IGHV2-5/IGLV1-51/IGHV3-7/IGHV4-4/IGHV2-70/IGHV6-1/IGHV1-58/IGHV4-34/IGKV1-12	14			BP	GO:0006958	complement activation, classical pathway	14/113	141/18862	1.2878e-13	3.70372e-11	3.36997e-11	NA/NA/NA/NA/NA/NA/NA/NA/NA/NA/NA/NA/NA/NA	14
BP	GO:0002455	humoral immune response mediated by circulating immunoglobulin	14/113	156/18862	5.26144e-13	1.26099e-10	1.14736e-10	IGLV1-40/IGHV2-26/IGHV3-23/IGHV4-61/IGLV3-19/IGHV2-5/IGLV1-51/IGHV3-7/IGHV4-4/IGHV2-70/IGHV6-1/IGHV1-58/IGHV4-34/IGKV1-12	14			BP	GO:0002455	humoral immune response mediated by circulating immunoglobulin	14/113	156/18862	5.26144e-13	1.26099e-10	1.14736e-10	NA/NA/NA/NA/NA/NA/NA/NA/NA/NA/NA/NA/NA/NA	14
BP	GO:0006956	complement activation	14/113	178/18862	3.23006e-12	6.63547e-10	6.03754e-10	IGLV1-40/IGHV2-26/IGHV3-23/IGHV4-61/IGLV3-19/IGHV2-5/IGLV1-51/IGHV3-7/IGHV4-4/IGHV2-70/IGHV6-1/IGHV1-58/IGHV4-34/IGKV1-12	14			BP	GO:0006956	complement activation	14/113	178/18862	3.23006e-12	6.63547e-10	6.03754e-10	NA/NA/NA/NA/NA/NA/NA/NA/NA/NA/NA/NA/NA/NA	14
BP	GO:0008037	cell recognition	15/113	232/18862	8.82639e-12	1.58654e-09	1.44358e-09	IGHV2-26/IGHV3-23/IGHV4-61/IGHV2-5/PAEP/IGHV3-7/IGHV4-4/COLEC12/VCAN/IGHV2-70/CD209/IGHV6-1/IGHV1-58/NTM/IGHV4-34	15			BP	GO:0008037	cell recognition	15/113	232/18862	8.82639e-12	1.58654e-09	1.44358e-09	NA/NA/NA/NA/NA/NA/NA/NA/NA/NA/NA/NA/NA/NA/NA	15
BP	GO:0006910	phagocytosis, recognition	11/113	98/18862	1.57335e-11	2.51387e-09	2.28734e-09	IGHV2-26/IGHV3-23/IGHV4-61/IGHV2-5/IGHV3-7/IGHV4-4/COLEC12/IGHV2-70/IGHV6-1/IGHV1-58/IGHV4-34	11			BP	GO:0006910	phagocytosis, recognition	11/113	98/18862	1.57335e-11	2.51387e-09	2.28734e-09	NA/NA/NA/NA/NA/NA/NA/NA/NA/NA/NA	11
BP	GO:0016064	immunoglobulin mediated immune response	14/113	223/18862	6.76134e-11	9.72281e-09	8.84668e-09	IGLV1-40/IGHV2-26/IGHV3-23/IGHV4-61/IGLV3-19/IGHV2-5/IGLV1-51/IGHV3-7/IGHV4-4/IGHV2-70/IGHV6-1/IGHV1-58/IGHV4-34/IGKV1-12	14			BP	GO:0016064	immunoglobulin mediated immune response	14/113	223/18862	6.76134e-11	9.72281e-09	8.84668e-09	NA/NA/NA/NA/NA/NA/NA/NA/NA/NA/NA/NA/NA/NA	14
BP	GO:0019724	B cell mediated immunity	14/113	226/18862	8.07785e-11	1.056e-08	9.60839e-09	IGLV1-40/IGHV2-26/IGHV3-23/IGHV4-61/IGLV3-19/IGHV2-5/IGLV1-51/IGHV3-7/IGHV4-4/IGHV2-70/IGHV6-1/IGHV1-58/IGHV4-34/IGKV1-12	14			BP	GO:0019724	B cell mediated immunity	14/113	226/18862	8.07785e-11	1.056e-08	9.60839e-09	NA/NA/NA/NA/NA/NA/NA/NA/NA/NA/NA/NA/NA/NA	14
BP	GO:0006911	phagocytosis, engulfment	11/113	126/18862	2.48167e-10	2.97387e-08	2.70589e-08	IGHV2-26/IGHV3-23/IGHV4-61/IGHV2-5/IGHV3-7/IGHV4-4/IGHV2-70/IGHV6-1/IGHV1-58/IGHV4-34/MARCO	11			BP	GO:0006911	phagocytosis, engulfment	11/113	126/18862	2.48167e-10	2.97387e-08	2.70589e-08	NA/NA/NA/NA/NA/NA/NA/NA/NA/NA/NA	11
BP	GO:0099024	plasma membrane invagination	11/113	135/18862	5.22681e-10	5.78165e-08	5.26066e-08	IGHV2-26/IGHV3-23/IGHV4-61/IGHV2-5/IGHV3-7/IGHV4-4/IGHV2-70/IGHV6-1/IGHV1-58/IGHV4-34/MARCO	11			BP	GO:0099024	plasma membrane invagination	11/113	135/18862	5.22681e-10	5.78165e-08	5.26066e-08	NA/NA/NA/NA/NA/NA/NA/NA/NA/NA/NA	11
BP	GO:0010324	membrane invagination	11/113	143/18862	9.69139e-10	9.41075e-08	8.56274e-08	IGHV2-26/IGHV3-23/IGHV4-61/IGHV2-5/IGHV3-7/IGHV4-4/IGHV2-70/IGHV6-1/IGHV1-58/IGHV4-34/MARCO	11			BP	GO:0010324	membrane invagination	11/113	143/18862	9.69139e-10	9.41075e-08	8.56274e-08	NA/NA/NA/NA/NA/NA/NA/NA/NA/NA/NA	11
BP	GO:0006959	humoral immune response	16/113	380/18862	1.00806e-09	9.41075e-08	8.56274e-08	CCL13/IGLV1-40/IGHV2-26/IGHV3-23/IGHV4-61/IGLV3-19/IGHV2-5/CHGA/IGLV1-51/IGHV3-7/IGHV4-4/IGHV2-70/IGHV6-1/IGHV1-58/IGHV4-34/IGKV1-12	16			BP	GO:0006959	humoral immune response	16/113	380/18862	1.00806e-09	9.41075e-08	8.56274e-08	NA/NA/NA/NA/NA/NA/NA/NA/NA/NA/NA/NA/NA/NA/NA/NA	16
BP	GO:0006909	phagocytosis	16/113	381/18862	1.04709e-09	9.41075e-08	8.56274e-08	IGLV1-40/IGHV2-26/IGHV3-23/IGHV4-61/IGLV3-19/IGHV2-5/IGLV1-51/IGHV3-7/IGHV4-4/COLEC12/IGHV2-70/IGHV6-1/IGHV1-58/IGHV4-34/IGKV1-12/MARCO	16			BP	GO:0006909	phagocytosis	16/113	381/18862	1.04709e-09	9.41075e-08	8.56274e-08	NA/NA/NA/NA/NA/NA/NA/NA/NA/NA/NA/NA/NA/NA/NA/NA	16
BP	GO:0002440	production of molecular mediator of immune response	14/113	286/18862	1.77046e-09	1.4976e-07	1.36265e-07	IGKV6-21/IGLV1-40/IGKV6D-21/IGLV3-19/CHGA/IGKV1-9/IGLV5-37/IGLV1-51/IGKV1-6/NR4A3/IGKV2-24/IGLV10-54/IGLV7-46/IGKV1-12	14			BP	GO:0002440	production of molecular mediator of immune response	14/113	286/18862	1.77046e-09	1.4976e-07	1.36265e-07	NA/NA/NA/NA/NA/NA/NA/NA/NA/NA/NA/NA/NA/NA	14
BP	GO:0002377	immunoglobulin production	12/113	198/18862	2.50886e-09	2.0043e-07	1.82369e-07	IGKV6-21/IGLV1-40/IGKV6D-21/IGLV3-19/IGKV1-9/IGLV5-37/IGLV1-51/IGKV1-6/IGKV2-24/IGLV10-54/IGLV7-46/IGKV1-12	12			BP	GO:0002377	immunoglobulin production	12/113	198/18862	2.50886e-09	2.0043e-07	1.82369e-07	NA/NA/NA/NA/NA/NA/NA/NA/NA/NA/NA/NA	12
BP	GO:0001501	skeletal system development	17/113	486/18862	4.77444e-09	3.61349e-07	3.28788e-07	MMP13/PRRX1/EPYC/TGFBI/SP5/SFRP2/ECM1/COL10A1/VCAN/COL5A2/SFRP4/FBN1/COL11A1/ADAMTS12/COL1A1/COL2A1/COL3A1	17			BP	GO:0001501	skeletal system development	17/113	486/18862	4.77444e-09	3.61349e-07	3.28788e-07	NA/NA/NA/NA/NA/NA/NA/NA/NA/NA/NA/NA/NA/NA/NA/NA/NA	17
BP	GO:0050853	B cell receptor signaling pathway	10/113	134/18862	7.79042e-09	5.60131e-07	5.09657e-07	IGHV2-26/IGHV3-23/IGHV4-61/IGHV2-5/IGHV3-7/IGHV4-4/IGHV2-70/IGHV6-1/IGHV1-58/IGHV4-34	10			BP	GO:0050853	B cell receptor signaling pathway	10/113	134/18862	7.79042e-09	5.60131e-07	5.09657e-07	NA/NA/NA/NA/NA/NA/NA/NA/NA/NA	10
BP	GO:0006898	receptor-mediated endocytosis	14/113	328/18862	1.02121e-08	6.99287e-07	6.36274e-07	SERPINE1/MRC1/IGLV1-40/IGHV3-23/IGLV3-19/IGHV2-5/IGLV1-51/IGHV3-7/COLEC12/IGHV2-70/SFRP4/IGHV4-34/IGKV1-12/MARCO	14			BP	GO:0006898	receptor-mediated endocytosis	14/113	328/18862	1.02121e-08	6.99287e-07	6.36274e-07	NA/NA/NA/NA/NA/NA/NA/NA/NA/NA/NA/NA/NA/NA	14
BP	GO:0002431	Fc receptor mediated stimulatory signaling pathway	10/113	145/18862	1.66719e-08	1.08974e-06	9.9154e-07	IGLV1-40/IGHV3-23/IGLV3-19/IGHV2-5/IGLV1-51/IGHV3-7/IGHV2-70/NR4A3/IGHV4-34/IGKV1-12	10			BP	GO:0002431	Fc receptor mediated stimulatory signaling pathway	10/113	145/18862	1.66719e-08	1.08974e-06	9.9154e-07	NA/NA/NA/NA/NA/NA/NA/NA/NA/NA	10
BP	GO:0050871	positive regulation of B cell activation	10/113	150/18862	2.30725e-08	1.44253e-06	1.31254e-06	IGHV2-26/IGHV3-23/IGHV4-61/IGHV2-5/IGHV3-7/IGHV4-4/IGHV2-70/IGHV6-1/IGHV1-58/IGHV4-34	10			BP	GO:0050871	positive regulation of B cell activation	10/113	150/18862	2.30725e-08	1.44253e-06	1.31254e-06	NA/NA/NA/NA/NA/NA/NA/NA/NA/NA	10
BP	GO:0002429	immune response-activating cell surface receptor signaling pathway	16/113	481/18862	2.85119e-08	1.64e-06	1.49222e-06	IGLV1-40/IGHV2-26/IGHV3-23/IGHV4-61/IGLV3-19/IGHV2-5/IGLV1-51/IGHV3-7/IGHV4-4/IGHV2-70/NR4A3/CD209/IGHV6-1/IGHV1-58/IGHV4-34/IGKV1-12	16			BP	GO:0002429	immune response-activating cell surface receptor signaling pathway	16/113	481/18862	2.85119e-08	1.64e-06	1.49222e-06	NA/NA/NA/NA/NA/NA/NA/NA/NA/NA/NA/NA/NA/NA/NA/NA	16
BP	GO:0002757	immune response-activating signal transduction	16/113	481/18862	2.85119e-08	1.64e-06	1.49222e-06	IGLV1-40/IGHV2-26/IGHV3-23/IGHV4-61/IGLV3-19/IGHV2-5/IGLV1-51/IGHV3-7/IGHV4-4/IGHV2-70/NR4A3/CD209/IGHV6-1/IGHV1-58/IGHV4-34/IGKV1-12	16			BP	GO:0002757	immune response-activating signal transduction	16/113	481/18862	2.85119e-08	1.64e-06	1.49222e-06	NA/NA/NA/NA/NA/NA/NA/NA/NA/NA/NA/NA/NA/NA/NA/NA	16
BP	GO:0030449	regulation of complement activation	9/113	115/18862	2.98052e-08	1.64845e-06	1.49991e-06	IGLV1-40/IGHV3-23/IGLV3-19/IGHV2-5/IGLV1-51/IGHV3-7/IGHV2-70/IGHV4-34/IGKV1-12	9			BP	GO:0030449	regulation of complement activation	9/113	115/18862	2.98052e-08	1.64845e-06	1.49991e-06	NA/NA/NA/NA/NA/NA/NA/NA/NA	9
BP	GO:0002449	lymphocyte mediated immunity	14/113	360/18862	3.2904e-08	1.75244e-06	1.59453e-06	IGLV1-40/IGHV2-26/IGHV3-23/IGHV4-61/IGLV3-19/IGHV2-5/IGLV1-51/IGHV3-7/IGHV4-4/IGHV2-70/IGHV6-1/IGHV1-58/IGHV4-34/IGKV1-12	14			BP	GO:0002449	lymphocyte mediated immunity	14/113	360/18862	3.2904e-08	1.75244e-06	1.59453e-06	NA/NA/NA/NA/NA/NA/NA/NA/NA/NA/NA/NA/NA/NA	14
BP	GO:0002460	adaptive immune response based on somatic recombination of immune receptors built from immunoglobulin superfamily domains	14/113	367/18862	4.18229e-08	2.1479e-06	1.95435e-06	IGLV1-40/IGHV2-26/IGHV3-23/IGHV4-61/IGLV3-19/IGHV2-5/IGLV1-51/IGHV3-7/IGHV4-4/IGHV2-70/IGHV6-1/IGHV1-58/IGHV4-34/IGKV1-12	14			BP	GO:0002460	adaptive immune response based on somatic recombination of immune receptors built from immunoglobulin superfamily domains	14/113	367/18862	4.18229e-08	2.1479e-06	1.95435e-06	NA/NA/NA/NA/NA/NA/NA/NA/NA/NA/NA/NA/NA/NA	14
BP	GO:0038095	Fc-epsilon receptor signaling pathway	10/113	169/18862	7.16465e-08	3.55268e-06	3.23254e-06	IGLV1-40/IGHV3-23/IGLV3-19/IGHV2-5/IGLV1-51/IGHV3-7/IGHV2-70/NR4A3/IGHV4-34/IGKV1-12	10			BP	GO:0038095	Fc-epsilon receptor signaling pathway	10/113	169/18862	7.16465e-08	3.55268e-06	3.23254e-06	NA/NA/NA/NA/NA/NA/NA/NA/NA/NA	10
BP	GO:0002920	regulation of humoral immune response	9/113	138/18862	1.44868e-07	6.7163e-06	6.11109e-06	IGLV1-40/IGHV3-23/IGLV3-19/IGHV2-5/IGLV1-51/IGHV3-7/IGHV2-70/IGHV4-34/IGKV1-12	9			BP	GO:0002920	regulation of humoral immune response	9/113	138/18862	1.44868e-07	6.7163e-06	6.11109e-06	NA/NA/NA/NA/NA/NA/NA/NA/NA	9
BP	GO:0042742	defense response to bacterium	13/113	344/18862	1.46711e-07	6.7163e-06	6.11109e-06	SERPINE1/IGHV2-26/IGHV3-23/IGHV4-61/IGHV2-5/CHGA/IGHV3-7/IGHV4-4/COLEC12/IGHV2-70/IGHV6-1/IGHV1-58/IGHV4-34	13			BP	GO:0042742	defense response to bacterium	13/113	344/18862	1.46711e-07	6.7163e-06	6.11109e-06	NA/NA/NA/NA/NA/NA/NA/NA/NA/NA/NA/NA/NA	13
BP	GO:0002433	immune response-regulating cell surface receptor signaling pathway involved in phagocytosis	9/113	139/18862	1.54129e-07	6.7163e-06	6.11109e-06	IGLV1-40/IGHV3-23/IGLV3-19/IGHV2-5/IGLV1-51/IGHV3-7/IGHV2-70/IGHV4-34/IGKV1-12	9			BP	GO:0002433	immune response-regulating cell surface receptor signaling pathway involved in phagocytosis	9/113	139/18862	1.54129e-07	6.7163e-06	6.11109e-06	NA/NA/NA/NA/NA/NA/NA/NA/NA	9
BP	GO:0038096	Fc-gamma receptor signaling pathway involved in phagocytosis	9/113	139/18862	1.54129e-07	6.7163e-06	6.11109e-06	IGLV1-40/IGHV3-23/IGLV3-19/IGHV2-5/IGLV1-51/IGHV3-7/IGHV2-70/IGHV4-34/IGKV1-12	9			BP	GO:0038096	Fc-gamma receptor signaling pathway involved in phagocytosis	9/113	139/18862	1.54129e-07	6.7163e-06	6.11109e-06	NA/NA/NA/NA/NA/NA/NA/NA/NA	9
BP	GO:0038094	Fc-gamma receptor signaling pathway	9/113	140/18862	1.63901e-07	6.93206e-06	6.3074e-06	IGLV1-40/IGHV3-23/IGLV3-19/IGHV2-5/IGLV1-51/IGHV3-7/IGHV2-70/IGHV4-34/IGKV1-12	9			BP	GO:0038094	Fc-gamma receptor signaling pathway	9/113	140/18862	1.63901e-07	6.93206e-06	6.3074e-06	NA/NA/NA/NA/NA/NA/NA/NA/NA	9
BP	GO:0050864	regulation of B cell activation	10/113	193/18862	2.48241e-07	1.01992e-05	9.28011e-06	IGHV2-26/IGHV3-23/IGHV4-61/IGHV2-5/IGHV3-7/IGHV4-4/IGHV2-70/IGHV6-1/IGHV1-58/IGHV4-34	10			BP	GO:0050864	regulation of B cell activation	10/113	193/18862	2.48241e-07	1.01992e-05	9.28011e-06	NA/NA/NA/NA/NA/NA/NA/NA/NA/NA	10
BP	GO:0051216	cartilage development	9/113	185/18862	1.71777e-06	6.81376e-05	6.19977e-05	PRRX1/EPYC/TGFBI/SFRP2/ECM1/COL11A1/ADAMTS12/COL1A1/COL2A1	9			BP	GO:0051216	cartilage development	9/113	185/18862	1.71777e-06	6.81376e-05	6.19977e-05	NA/NA/NA/NA/NA/NA/NA/NA/NA	9
BP	GO:0038093	Fc receptor signaling pathway	10/113	239/18862	1.75319e-06	6.81376e-05	6.19977e-05	IGLV1-40/IGHV3-23/IGLV3-19/IGHV2-5/IGLV1-51/IGHV3-7/IGHV2-70/NR4A3/IGHV4-34/IGKV1-12	10			BP	GO:0038093	Fc receptor signaling pathway	10/113	239/18862	1.75319e-06	6.81376e-05	6.19977e-05	NA/NA/NA/NA/NA/NA/NA/NA/NA/NA	10
BP	GO:0061448	connective tissue development	10/113	243/18862	2.03536e-06	7.70222e-05	7.00817e-05	PRRX1/EPYC/TGFBI/SFRP2/ECM1/COL11A1/COL5A1/ADAMTS12/COL1A1/COL2A1	10			BP	GO:0061448	connective tissue development	10/113	243/18862	2.03536e-06	7.70222e-05	7.00817e-05	NA/NA/NA/NA/NA/NA/NA/NA/NA/NA	10
BP	GO:0032963	collagen metabolic process	7/113	109/18862	4.13731e-06	0.00015255	0.000138804	MMP13/FAP/CTSK/MMP11/COL5A1/ADAMTS2/COL1A1	7			BP	GO:0032963	collagen metabolic process	7/113	109/18862	4.13731e-06	0.00015255	0.000138804	NA/NA/NA/NA/NA/NA/NA	7
BP	GO:0002696	positive regulation of leukocyte activation	12/113	401/18862	5.17082e-06	0.000185891	0.00016914	IGHV2-26/IGHV3-23/IGHV4-61/IGHV2-5/IGHV3-7/IGHV4-4/IGHV2-70/NR4A3/CD209/IGHV6-1/IGHV1-58/IGHV4-34	12			BP	GO:0002696	positive regulation of leukocyte activation	12/113	401/18862	5.17082e-06	0.000185891	0.00016914	NA/NA/NA/NA/NA/NA/NA/NA/NA/NA/NA/NA	12
BP	GO:0035987	endodermal cell differentiation	5/113	44/18862	6.3632e-06	0.000223178	0.000203067	FN1/COL5A2/COL11A1/COL5A1/COL8A1	5			BP	GO:0035987	endodermal cell differentiation	5/113	44/18862	6.3632e-06	0.000223178	0.000203067	NA/NA/NA/NA/NA	5
BP	GO:0050867	positive regulation of cell activation	12/113	412/18862	6.80321e-06	0.000232929	0.00021194	IGHV2-26/IGHV3-23/IGHV4-61/IGHV2-5/IGHV3-7/IGHV4-4/IGHV2-70/NR4A3/CD209/IGHV6-1/IGHV1-58/IGHV4-34	12			BP	GO:0050867	positive regulation of cell activation	12/113	412/18862	6.80321e-06	0.000232929	0.00021194	NA/NA/NA/NA/NA/NA/NA/NA/NA/NA/NA/NA	12
BP	GO:0030574	collagen catabolic process	5/113	47/18862	8.86015e-06	0.0002963	0.0002696	MMP13/FAP/CTSK/MMP11/ADAMTS2	5			BP	GO:0030574	collagen catabolic process	5/113	47/18862	8.86015e-06	0.0002963	0.0002696	NA/NA/NA/NA/NA	5
BP	GO:0051251	positive regulation of lymphocyte activation	11/113	356/18862	9.68431e-06	0.000316501	0.000287981	IGHV2-26/IGHV3-23/IGHV4-61/IGHV2-5/IGHV3-7/IGHV4-4/IGHV2-70/CD209/IGHV6-1/IGHV1-58/IGHV4-34	11			BP	GO:0051251	positive regulation of lymphocyte activation	11/113	356/18862	9.68431e-06	0.000316501	0.000287981	NA/NA/NA/NA/NA/NA/NA/NA/NA/NA/NA	11
BP	GO:0001706	endoderm formation	5/113	53/18862	1.61084e-05	0.000514754	0.000468369	FN1/COL5A2/COL11A1/COL5A1/COL8A1	5			BP	GO:0001706	endoderm formation	5/113	53/18862	1.61084e-05	0.000514754	0.000468369	NA/NA/NA/NA/NA	5
BP	GO:0060349	bone morphogenesis	6/113	90/18862	1.67287e-05	0.000522953	0.00047583	MMP13/SP5/SFRP2/SFRP4/COL1A1/COL2A1	6			BP	GO:0060349	bone morphogenesis	6/113	90/18862	1.67287e-05	0.000522953	0.00047583	NA/NA/NA/NA/NA/NA	6
BP	GO:0060348	bone development	8/113	193/18862	2.12594e-05	0.000650448	0.000591836	MMP13/EPYC/SP5/SFRP2/SFRP4/FBN1/COL1A1/COL2A1	8			BP	GO:0060348	bone development	8/113	193/18862	2.12594e-05	0.000650448	0.000591836	NA/NA/NA/NA/NA/NA/NA/NA	8
BP	GO:0050851	antigen receptor-mediated signaling pathway	10/113	323/18862	2.46555e-05	0.000738637	0.000672078	IGHV2-26/IGHV3-23/IGHV4-61/IGHV2-5/IGHV3-7/IGHV4-4/IGHV2-70/IGHV6-1/IGHV1-58/IGHV4-34	10			BP	GO:0050851	antigen receptor-mediated signaling pathway	10/113	323/18862	2.46555e-05	0.000738637	0.000672078	NA/NA/NA/NA/NA/NA/NA/NA/NA/NA	10
BP	GO:0042113	B cell activation	10/113	326/18862	2.66774e-05	0.0007829	0.000712352	IGHV2-26/IGHV3-23/IGHV4-61/IGHV2-5/IGHV3-7/IGHV4-4/IGHV2-70/IGHV6-1/IGHV1-58/IGHV4-34	10			BP	GO:0042113	B cell activation	10/113	326/18862	2.66774e-05	0.0007829	0.000712352	NA/NA/NA/NA/NA/NA/NA/NA/NA/NA	10
BP	GO:0002062	chondrocyte differentiation	6/113	103/18862	3.60705e-05	0.00103739	0.000943909	TGFBI/SFRP2/ECM1/COL11A1/ADAMTS12/COL2A1	6			BP	GO:0002062	chondrocyte differentiation	6/113	103/18862	3.60705e-05	0.00103739	0.000943909	NA/NA/NA/NA/NA/NA	6
BP	GO:0048705	skeletal system morphogenesis	8/113	213/18862	4.298e-05	0.00121187	0.00110267	MMP13/PRRX1/SP5/SFRP2/SFRP4/COL11A1/COL1A1/COL2A1	8			BP	GO:0048705	skeletal system morphogenesis	8/113	213/18862	4.298e-05	0.00121187	0.00110267	NA/NA/NA/NA/NA/NA/NA/NA	8
BP	GO:0001704	formation of primary germ layer	6/113	115/18862	6.69726e-05	0.00185205	0.00168516	SFRP2/FN1/COL5A2/COL11A1/COL5A1/COL8A1	6			BP	GO:0001704	formation of primary germ layer	6/113	115/18862	6.69726e-05	0.00185205	0.00168516	NA/NA/NA/NA/NA/NA	6
BP	GO:0007492	endoderm development	5/113	76/18862	9.29575e-05	0.00252213	0.00229486	FN1/COL5A2/COL11A1/COL5A1/COL8A1	5			BP	GO:0007492	endoderm development	5/113	76/18862	9.29575e-05	0.00252213	0.00229486	NA/NA/NA/NA/NA	5
BP	GO:0007369	gastrulation	7/113	179/18862	0.000102179	0.002721	0.00247581	SFRP2/FN1/COL5A2/NR4A3/COL11A1/COL5A1/COL8A1	7			BP	GO:0007369	gastrulation	7/113	179/18862	0.000102179	0.002721	0.00247581	NA/NA/NA/NA/NA/NA/NA	7
BP	GO:0001503	ossification	10/113	401/18862	0.000149502	0.0039088	0.00355658	OMD/SFRP2/ECM1/VCAN/COL5A2/ASPN/COL11A1/ITGA11/COL1A1/COL2A1	10			BP	GO:0001503	ossification	10/113	401/18862	0.000149502	0.0039088	0.00355658	NA/NA/NA/NA/NA/NA/NA/NA/NA/NA	10
BP	GO:0031589	cell-substrate adhesion	9/113	359/18862	0.000311178	0.00799062	0.00727058	SERPINE1/POSTN/CCDC80/FN1/COL8A1/ADAMTS12/ITGA11/COL1A1/COL3A1	9			BP	GO:0031589	cell-substrate adhesion	9/113	359/18862	0.000311178	0.00799062	0.00727058	NA/NA/NA/NA/NA/NA/NA/NA/NA	9
BP	GO:0098743	cell aggregation	3/113	23/18862	0.000339747	0.00857115	0.0077988	MPZ/COL11A1/COL2A1	3			BP	GO:0098743	cell aggregation	3/113	23/18862	0.000339747	0.00857115	0.0077988	NA/NA/NA	3
BP	GO:0000395	mRNA 5'-splice site recognition	3/113	24/18862	0.000386592	0.00958481	0.00872112	RNVU1-15/RNVU1-19/RNVU1-7	3			BP	GO:0000395	mRNA 5'-splice site recognition	3/113	24/18862	0.000386592	0.00958481	0.00872112	NA/NA/NA	3
BP	GO:0002697	regulation of immune effector process	10/113	465/18862	0.000485564	0.0118346	0.0107682	IGLV1-40/IGHV3-23/IGLV3-19/IGHV2-5/IGLV1-51/IGHV3-7/IGHV2-70/NR4A3/IGHV4-34/IGKV1-12	10			BP	GO:0002697	regulation of immune effector process	10/113	465/18862	0.000485564	0.0118346	0.0107682	NA/NA/NA/NA/NA/NA/NA/NA/NA/NA	10
BP	GO:0090596	sensory organ morphogenesis	7/113	244/18862	0.000671323	0.0160894	0.0146395	PRRX1/COL5A2/FBN1/COL11A1/COL5A1/COL8A1/COL2A1	7			BP	GO:0090596	sensory organ morphogenesis	7/113	244/18862	0.000671323	0.0160894	0.0146395	NA/NA/NA/NA/NA/NA/NA	7
BP	GO:0002063	chondrocyte development	3/113	29/18862	0.000682883	0.0160981	0.0146475	SFRP2/ECM1/COL11A1	3			BP	GO:0002063	chondrocyte development	3/113	29/18862	0.000682883	0.0160981	0.0146475	NA/NA/NA	3
BP	GO:0033627	cell adhesion mediated by integrin	4/113	72/18862	0.000918254	0.0212976	0.0193784	SERPINE1/SFRP2/FBN1/ITGA11	4			BP	GO:0033627	cell adhesion mediated by integrin	4/113	72/18862	0.000918254	0.0212976	0.0193784	NA/NA/NA/NA	4
BP	GO:0002576	platelet degranulation	5/113	128/18862	0.00104049	0.0237496	0.0216095	SERPINE1/TIMP3/F13A1/ECM1/FN1	5			BP	GO:0002576	platelet degranulation	5/113	128/18862	0.00104049	0.0237496	0.0216095	NA/NA/NA/NA/NA	5
BP	GO:0018149	peptide cross-linking	3/113	35/18862	0.00119164	0.0267748	0.0243621	F13A1/FN1/COL3A1	3			BP	GO:0018149	peptide cross-linking	3/113	35/18862	0.00119164	0.0267748	0.0243621	NA/NA/NA	3
BP	GO:0022617	extracellular matrix disassembly	4/113	81/18862	0.00142499	0.0315252	0.0286844	MMP13/FAP/CTSK/MMP11	4			BP	GO:0022617	extracellular matrix disassembly	4/113	81/18862	0.00142499	0.0315252	0.0286844	NA/NA/NA/NA	4
BP	GO:0019062	virion attachment to host cell	2/113	10/18862	0.00155138	0.0338014	0.0307555	CD209/LRRC15	2			BP	GO:0019062	virion attachment to host cell	2/113	10/18862	0.00155138	0.0338014	0.0307555	NA/NA	2
BP	GO:0045292	mRNA cis splicing, via spliceosome	3/113	39/18862	0.00163525	0.0350969	0.0319343	RNVU1-15/RNVU1-19/RNVU1-7	3			BP	GO:0045292	mRNA cis splicing, via spliceosome	3/113	39/18862	0.00163525	0.0350969	0.0319343	NA/NA/NA	3
BP	GO:0006029	proteoglycan metabolic process	4/113	87/18862	0.00185484	0.0391475	0.0356199	VCAN/COL11A1/ADAMTS12/COL2A1	4			BP	GO:0006029	proteoglycan metabolic process	4/113	87/18862	0.00185484	0.0391475	0.0356199	NA/NA/NA/NA	4
BP	GO:0007601	visual perception	6/113	215/18862	0.00187842	0.0391475	0.0356199	TIMP3/TGFBI/CRYGS/COL11A1/COL1A1/COL2A1	6			BP	GO:0007601	visual perception	6/113	215/18862	0.00187842	0.0391475	0.0356199	NA/NA/NA/NA/NA/NA	6
BP	GO:0007605	sensory perception of sound	5/113	147/18862	0.00192007	0.0394437	0.0358894	EPYC/GJB2/COL11A1/COL1A1/COL2A1	5			BP	GO:0007605	sensory perception of sound	5/113	147/18862	0.00192007	0.0394437	0.0358894	NA/NA/NA/NA/NA	5
BP	GO:0010810	regulation of cell-substrate adhesion	6/113	218/18862	0.00201402	0.0407911	0.0371154	SERPINE1/POSTN/CCDC80/FN1/COL8A1/COL1A1	6			BP	GO:0010810	regulation of cell-substrate adhesion	6/113	218/18862	0.00201402	0.0407911	0.0371154	NA/NA/NA/NA/NA/NA	6
BP	GO:0050953	sensory perception of light stimulus	6/113	219/18862	0.00206083	0.0411594	0.0374505	TIMP3/TGFBI/CRYGS/COL11A1/COL1A1/COL2A1	6			BP	GO:0050953	sensory perception of light stimulus	6/113	219/18862	0.00206083	0.0411594	0.0374505	NA/NA/NA/NA/NA/NA	6
BP	GO:0006617	SRP-dependent cotranslational protein targeting to membrane, signal sequence recognition	2/113	12/18862	0.00225761	0.0438709	0.0399177	RN7SL3/RN7SL2	2			BP	GO:0006617	SRP-dependent cotranslational protein targeting to membrane, signal sequence recognition	2/113	12/18862	0.00225761	0.0438709	0.0399177	NA/NA	2
BP	GO:0044650	adhesion of symbiont to host cell	2/113	12/18862	0.00225761	0.0438709	0.0399177	CD209/LRRC15	2			BP	GO:0044650	adhesion of symbiont to host cell	2/113	12/18862	0.00225761	0.0438709	0.0399177	NA/NA	2
BP	GO:2001236	regulation of extrinsic apoptotic signaling pathway	5/113	154/18862	0.00235168	0.0450896	0.0410266	SERPINE1/SCG2/TIMP3/SFRP2/COL2A1	5			BP	GO:2001236	regulation of extrinsic apoptotic signaling pathway	5/113	154/18862	0.00235168	0.0450896	0.0410266	NA/NA/NA/NA/NA	5
BP	GO:0007160	cell-matrix adhesion	6/113	230/18862	0.00263177	0.0497959	0.0453088	SERPINE1/POSTN/FN1/ADAMTS12/ITGA11/COL3A1	6			BP	GO:0007160	cell-matrix adhesion	6/113	230/18862	0.00263177	0.0497959	0.0453088	NA/NA/NA/NA/NA/NA	6
CC	GO:0019814	immunoglobulin complex	22/119	167/19520	1.98198e-23	2.23964e-21	1.77335e-21	IGKV6-21/IGLV1-40/IGHV2-26/IGHV3-23/IGHV4-61/IGKV6D-21/IGLV3-19/IGHV2-5/IGKV1-9/IGLV5-37/IGLV1-51/IGHV3-7/IGHV4-4/IGKV1-6/IGHV2-70/IGKV2-24/IGLV10-54/IGHV6-1/IGHV1-58/IGLV7-46/IGHV4-34/IGKV1-12	22			CC	GO:0019814	immunoglobulin complex	22/119	167/19520	1.98198e-23	2.23964e-21	1.77335e-21	NA/NA/NA/NA/NA/NA/NA/NA/NA/NA/NA/NA/NA/NA/NA/NA/NA/NA/NA/NA/NA/NA	22
CC	GO:0062023	collagen-containing extracellular matrix	28/119	423/19520	2.31744e-21	1.30936e-19	1.03675e-19	COL6A3/SERPINE1/THBS2/TIMP3/POSTN/OMD/F13A1/TGFBI/SFRP2/ECM1/COL10A1/CCDC80/VCAN/FN1/COL5A2/LRRC15/ASPN/FBN1/PODN/COL11A1/COL5A1/COL8A1/DPT/AEBP1/ADAMTS2/COL1A1/COL2A1/COL3A1	28			CC	GO:0062023	collagen-containing extracellular matrix	28/119	423/19520	2.31744e-21	1.30936e-19	1.03675e-19	NA/NA/NA/NA/NA/NA/NA/NA/NA/NA/NA/NA/NA/NA/NA/NA/NA/NA/NA/NA/NA/NA/NA/NA/NA/NA/NA/NA	28
CC	GO:0005581	collagen trimer	11/119	87/19520	5.12048e-12	1.92871e-10	1.52716e-10	COL6A3/COLEC12/COL10A1/COL5A2/COL11A1/COL5A1/COL8A1/COL1A1/MARCO/COL2A1/COL3A1	11			CC	GO:0005581	collagen trimer	11/119	87/19520	5.12048e-12	1.92871e-10	1.52716e-10	NA/NA/NA/NA/NA/NA/NA/NA/NA/NA/NA	11
CC	GO:0098644	complex of collagen trimers	7/119	21/19520	2.83636e-11	6.54363e-10	5.18126e-10	COL5A2/COL11A1/COL5A1/COL8A1/COL1A1/COL2A1/COL3A1	7			CC	GO:0098644	complex of collagen trimers	7/119	21/19520	2.83636e-11	6.54363e-10	5.18126e-10	NA/NA/NA/NA/NA/NA/NA	7
CC	GO:0042571	immunoglobulin complex, circulating	10/119	77/19520	3.75763e-11	6.54363e-10	5.18126e-10	IGHV2-26/IGHV3-23/IGHV4-61/IGHV2-5/IGHV3-7/IGHV4-4/IGHV2-70/IGHV6-1/IGHV1-58/IGHV4-34	10			CC	GO:0042571	immunoglobulin complex, circulating	10/119	77/19520	3.75763e-11	6.54363e-10	5.18126e-10	NA/NA/NA/NA/NA/NA/NA/NA/NA/NA	10
CC	GO:0005583	fibrillar collagen trimer	6/119	12/19520	4.05358e-11	6.54363e-10	5.18126e-10	COL5A2/COL11A1/COL5A1/COL1A1/COL2A1/COL3A1	6			CC	GO:0005583	fibrillar collagen trimer	6/119	12/19520	4.05358e-11	6.54363e-10	5.18126e-10	NA/NA/NA/NA/NA/NA	6
CC	GO:0098643	banded collagen fibril	6/119	12/19520	4.05358e-11	6.54363e-10	5.18126e-10	COL5A2/COL11A1/COL5A1/COL1A1/COL2A1/COL3A1	6			CC	GO:0098643	banded collagen fibril	6/119	12/19520	4.05358e-11	6.54363e-10	5.18126e-10	NA/NA/NA/NA/NA/NA	6
CC	GO:0005788	endoplasmic reticulum lumen	14/119	306/19520	5.43451e-09	7.67625e-08	6.07807e-08	COL6A3/NOTUM/SCG2/COL10A1/VCAN/FN1/COL5A2/FBN1/COL11A1/COL5A1/COL8A1/COL1A1/COL2A1/COL3A1	14			CC	GO:0005788	endoplasmic reticulum lumen	14/119	306/19520	5.43451e-09	7.67625e-08	6.07807e-08	NA/NA/NA/NA/NA/NA/NA/NA/NA/NA/NA/NA/NA/NA	14
CC	GO:0005604	basement membrane	7/119	94/19520	1.73003e-06	2.17214e-05	1.71991e-05	TGFBI/CCDC80/FN1/FBN1/COL5A1/COL8A1/COL2A1	7			CC	GO:0005604	basement membrane	7/119	94/19520	1.73003e-06	2.17214e-05	1.71991e-05	NA/NA/NA/NA/NA/NA/NA	7
CC	GO:0009897	external side of plasma membrane	12/119	402/19520	6.44989e-06	7.28838e-05	5.77096e-05	IGHV2-26/IGHV3-23/IGHV4-61/IGHV2-5/IGHV3-7/IGHV4-4/IGHV2-70/CD209/IGHV6-1/IGHV1-58/IGHV4-34/GFRA1	12			CC	GO:0009897	external side of plasma membrane	12/119	402/19520	6.44989e-06	7.28838e-05	5.77096e-05	NA/NA/NA/NA/NA/NA/NA/NA/NA/NA/NA/NA	12
CC	GO:0005685	U1 snRNP	3/119	33/19520	0.0010547	0.0108347	0.00857891	RNVU1-15/RNVU1-19/RNVU1-7	3			CC	GO:0005685	U1 snRNP	3/119	33/19520	0.0010547	0.0108347	0.00857891	NA/NA/NA	3
CC	GO:0072562	blood microparticle	5/119	146/19520	0.00201591	0.0189832	0.0150309	IGHV3-23/F13A1/IGHV3-7/FN1/ACTG2	5			CC	GO:0072562	blood microparticle	5/119	146/19520	0.00201591	0.0189832	0.0150309	NA/NA/NA/NA/NA	5
CC	GO:0031091	platelet alpha granule	4/119	91/19520	0.00233313	0.0202803	0.016058	SERPINE1/THBS2/F13A1/FN1	4			CC	GO:0031091	platelet alpha granule	4/119	91/19520	0.00233313	0.0202803	0.016058	NA/NA/NA/NA	4
CC	GO:0098992	neuronal dense core vesicle	2/119	13/19520	0.00275107	0.022205	0.017582	SCG2/CHGA	2			CC	GO:0098992	neuronal dense core vesicle	2/119	13/19520	0.00275107	0.022205	0.017582	NA/NA	2
CC	GO:0031089	platelet dense granule lumen	2/119	14/19520	0.00319682	0.0236292	0.0187096	TIMP3/ECM1	2			CC	GO:0031089	platelet dense granule lumen	2/119	14/19520	0.00319682	0.0236292	0.0187096	NA/NA	2
CC	GO:0034774	secretory granule lumen	7/119	322/19520	0.00361339	0.0236292	0.0187096	SERPINE1/TIMP3/F13A1/GRP/ECM1/FN1/CRISPLD2	7			CC	GO:0034774	secretory granule lumen	7/119	322/19520	0.00361339	0.0236292	0.0187096	NA/NA/NA/NA/NA/NA/NA	7
CC	GO:0060205	cytoplasmic vesicle lumen	7/119	326/19520	0.00386536	0.0236292	0.0187096	SERPINE1/TIMP3/F13A1/GRP/ECM1/FN1/CRISPLD2	7			CC	GO:0060205	cytoplasmic vesicle lumen	7/119	326/19520	0.00386536	0.0236292	0.0187096	NA/NA/NA/NA/NA/NA/NA	7
CC	GO:0031983	vesicle lumen	7/119	328/19520	0.00399626	0.0236292	0.0187096	SERPINE1/TIMP3/F13A1/GRP/ECM1/FN1/CRISPLD2	7			CC	GO:0031983	vesicle lumen	7/119	328/19520	0.00399626	0.0236292	0.0187096	NA/NA/NA/NA/NA/NA/NA	7
CC	GO:0005786	signal recognition particle, endoplasmic reticulum targeting	2/119	16/19520	0.00418215	0.0236292	0.0187096	RN7SL3/RN7SL2	2			CC	GO:0005786	signal recognition particle, endoplasmic reticulum targeting	2/119	16/19520	0.00418215	0.0236292	0.0187096	NA/NA	2
CC	GO:0048500	signal recognition particle	2/119	16/19520	0.00418215	0.0236292	0.0187096	RN7SL3/RN7SL2	2			CC	GO:0048500	signal recognition particle	2/119	16/19520	0.00418215	0.0236292	0.0187096	NA/NA	2
CC	GO:0042827	platelet dense granule	2/119	21/19520	0.00717477	0.0386071	0.0305692	TIMP3/ECM1	2			CC	GO:0042827	platelet dense granule	2/119	21/19520	0.00717477	0.0386071	0.0305692	NA/NA	2
CC	GO:0031093	platelet alpha granule lumen	3/119	67/19520	0.00797049	0.0409393	0.0324159	SERPINE1/F13A1/FN1	3			CC	GO:0031093	platelet alpha granule lumen	3/119	67/19520	0.00797049	0.0409393	0.0324159	NA/NA/NA	3
CC	GO:0031045	dense core granule	2/119	28/19520	0.0125612	0.0617139	0.0488652	SCG2/CHGA	2			CC	GO:0031045	dense core granule	2/119	28/19520	0.0125612	0.0617139	0.0488652	NA/NA	2
MF	GO:0005201	extracellular matrix structural constituent	20/95	170/18337	6.60443e-22	1.1888e-19	9.80237e-20	COL6A3/THBS2/POSTN/TGFBI/ECM1/COL10A1/VCAN/FN1/COL5A2/ASPN/FBN1/PODN/COL11A1/COL5A1/COL8A1/DPT/AEBP1/COL1A1/COL2A1/COL3A1	20			MF	GO:0005201	extracellular matrix structural constituent	20/95	170/18337	6.60443e-22	1.1888e-19	9.80237e-20	NA/NA/NA/NA/NA/NA/NA/NA/NA/NA/NA/NA/NA/NA/NA/NA/NA/NA/NA/NA	20
MF	GO:0003823	antigen binding	14/95	165/18337	1.42131e-13	1.27918e-11	1.05476e-11	IGLV1-40/IGHV2-26/IGHV3-23/IGHV4-61/IGLV3-19/IGHV2-5/IGLV1-51/IGHV3-7/IGHV4-4/IGHV2-70/CD209/IGHV6-1/IGHV1-58/IGHV4-34	14			MF	GO:0003823	antigen binding	14/95	165/18337	1.42131e-13	1.27918e-11	1.05476e-11	NA/NA/NA/NA/NA/NA/NA/NA/NA/NA/NA/NA/NA/NA	14
MF	GO:0030020	extracellular matrix structural constituent conferring tensile strength	9/95	41/18337	5.57662e-13	3.34597e-11	2.75896e-11	COL6A3/COL10A1/COL5A2/COL11A1/COL5A1/COL8A1/COL1A1/COL2A1/COL3A1	9			MF	GO:0030020	extracellular matrix structural constituent conferring tensile strength	9/95	41/18337	5.57662e-13	3.34597e-11	2.75896e-11	NA/NA/NA/NA/NA/NA/NA/NA/NA	9
MF	GO:0034987	immunoglobulin receptor binding	10/95	79/18337	9.20389e-12	4.14175e-10	3.41513e-10	IGHV2-26/IGHV3-23/IGHV4-61/IGHV2-5/IGHV3-7/IGHV4-4/IGHV2-70/IGHV6-1/IGHV1-58/IGHV4-34	10			MF	GO:0034987	immunoglobulin receptor binding	10/95	79/18337	9.20389e-12	4.14175e-10	3.41513e-10	NA/NA/NA/NA/NA/NA/NA/NA/NA/NA	10
MF	GO:0005518	collagen binding	9/95	68/18337	6.99698e-11	2.51891e-09	2.077e-09	MMP13/TGFBI/FN1/LRRC15/ASPN/CTSK/PODN/AEBP1/ITGA11	9			MF	GO:0005518	collagen binding	9/95	68/18337	6.99698e-11	2.51891e-09	2.077e-09	NA/NA/NA/NA/NA/NA/NA/NA/NA	9
MF	GO:0005539	glycosaminoglycan binding	11/95	228/18337	2.69454e-08	8.08361e-07	6.66543e-07	THBS2/CEL/POSTN/EPYC/CCDC80/VCAN/FN1/FBN1/CRISPLD2/COL11A1/COL5A1	11			MF	GO:0005539	glycosaminoglycan binding	11/95	228/18337	2.69454e-08	8.08361e-07	6.66543e-07	NA/NA/NA/NA/NA/NA/NA/NA/NA/NA/NA	11
MF	GO:0008201	heparin binding	9/95	164/18337	1.78861e-07	4.59929e-06	3.79239e-06	THBS2/CEL/POSTN/CCDC80/FN1/FBN1/CRISPLD2/COL11A1/COL5A1	9			MF	GO:0008201	heparin binding	9/95	164/18337	1.78861e-07	4.59929e-06	3.79239e-06	NA/NA/NA/NA/NA/NA/NA/NA/NA	9
MF	GO:0048407	platelet-derived growth factor binding	4/95	11/18337	2.16957e-07	4.88153e-06	4.02512e-06	COL5A1/COL1A1/COL2A1/COL3A1	4			MF	GO:0048407	platelet-derived growth factor binding	4/95	11/18337	2.16957e-07	4.88153e-06	4.02512e-06	NA/NA/NA/NA	4
MF	GO:0002020	protease binding	7/95	131/18337	5.2998e-06	0.000105996	8.74003e-05	SERPINE1/FAP/TIMP3/ECM1/FN1/COL1A1/COL3A1	7			MF	GO:0002020	protease binding	7/95	131/18337	5.2998e-06	0.000105996	8.74003e-05	NA/NA/NA/NA/NA/NA/NA	7
MF	GO:1901681	sulfur compound binding	9/95	260/18337	8.19137e-06	0.000147445	0.000121577	THBS2/CEL/POSTN/CCDC80/FN1/FBN1/CRISPLD2/COL11A1/COL5A1	9			MF	GO:1901681	sulfur compound binding	9/95	260/18337	8.19137e-06	0.000147445	0.000121577	NA/NA/NA/NA/NA/NA/NA/NA/NA	9
MF	GO:0005178	integrin binding	7/95	142/18337	9.0136e-06	0.000147495	0.000121619	FAP/TGFBI/SFRP2/FN1/FBN1/COL5A1/COL3A1	7			MF	GO:0005178	integrin binding	7/95	142/18337	9.0136e-06	0.000147495	0.000121619	NA/NA/NA/NA/NA/NA/NA	7
MF	GO:0001968	fibronectin binding	4/95	28/18337	1.25823e-05	0.000188735	0.000155624	SFRP2/CCDC80/LRRC15/CTSK	4			MF	GO:0001968	fibronectin binding	4/95	28/18337	1.25823e-05	0.000188735	0.000155624	NA/NA/NA/NA	4
MF	GO:0043394	proteoglycan binding	4/95	36/18337	3.50681e-05	0.000485558	0.000400373	FN1/CTSK/COL5A1/COL2A1	4			MF	GO:0043394	proteoglycan binding	4/95	36/18337	3.50681e-05	0.000485558	0.000400373	NA/NA/NA/NA	4
MF	GO:0030627	pre-mRNA 5'-splice site binding	3/95	19/18337	0.000122909	0.00158026	0.00130302	RNVU1-15/RNVU1-19/RNVU1-7	3			MF	GO:0030627	pre-mRNA 5'-splice site binding	3/95	19/18337	0.000122909	0.00158026	0.00130302	NA/NA/NA	3
MF	GO:0050840	extracellular matrix binding	4/95	55/18337	0.00018833	0.0021729	0.00179169	TGFBI/ECM1/LRRC15/COL11A1	4			MF	GO:0050840	extracellular matrix binding	4/95	55/18337	0.00018833	0.0021729	0.00179169	NA/NA/NA/NA	4
MF	GO:0030021	extracellular matrix structural constituent conferring compression resistance	3/95	22/18337	0.000193146	0.0021729	0.00179169	VCAN/ASPN/PODN	3			MF	GO:0030021	extracellular matrix structural constituent conferring compression resistance	3/95	22/18337	0.000193146	0.0021729	0.00179169	NA/NA/NA	3
MF	GO:0004222	metalloendopeptidase activity	5/95	107/18337	0.000235185	0.0024902	0.00205332	MMP13/ADAM12/MMP11/ADAMTS12/ADAMTS2	5			MF	GO:0004222	metalloendopeptidase activity	5/95	107/18337	0.000235185	0.0024902	0.00205332	NA/NA/NA/NA/NA	5
MF	GO:0008237	metallopeptidase activity	5/95	184/18337	0.00269396	0.0269396	0.0222133	MMP13/ADAM12/MMP11/ADAMTS12/ADAMTS2	5			MF	GO:0008237	metallopeptidase activity	5/95	184/18337	0.00269396	0.0269396	0.0222133	NA/NA/NA/NA/NA	5
MF	GO:0036002	pre-mRNA binding	3/95	59/18337	0.00355026	0.033634	0.0277333	RNVU1-15/RNVU1-19/RNVU1-7	3			MF	GO:0036002	pre-mRNA binding	3/95	59/18337	0.00355026	0.033634	0.0277333	NA/NA/NA	3
MF	GO:0005537	mannose binding	2/95	19/18337	0.00428829	0.0385946	0.0318236	MRC1/CD209	2			MF	GO:0005537	mannose binding	2/95	19/18337	0.00428829	0.0385946	0.0318236	NA/NA	2
MF	GO:0048029	monosaccharide binding	3/95	67/18337	0.00507814	0.043527	0.0358906	MRC1/COLEC12/CD209	3			MF	GO:0048029	monosaccharide binding	3/95	67/18337	0.00507814	0.043527	0.0358906	NA/NA/NA	3
MF	GO:0019838	growth factor binding	4/95	137/18337	0.00561781	0.0459639	0.0379001	COL5A1/COL1A1/COL2A1/COL3A1	4			MF	GO:0019838	growth factor binding	4/95	137/18337	0.00561781	0.0459639	0.0379001	NA/NA/NA/NA	4
MF	GO:0038187	pattern recognition receptor activity	2/95	23/18337	0.00625988	0.0489904	0.0403956	COLEC12/MARCO	2			MF	GO:0038187	pattern recognition receptor activity	2/95	23/18337	0.00625988	0.0489904	0.0403956	NA/NA	2
MF	GO:0061134	peptidase regulator activity	5/95	230/18337	0.0069058	0.050028	0.0412512	COL6A3/SERPINE1/TIMP3/SFRP2/FN1	5			MF	GO:0061134	peptidase regulator activity	5/95	230/18337	0.0069058	0.050028	0.0412512	NA/NA/NA/NA/NA	5
MF	GO:0038024	cargo receptor activity	3/95	75/18337	0.00694833	0.050028	0.0412512	MRC1/COLEC12/MARCO	3			MF	GO:0038024	cargo receptor activity	3/95	75/18337	0.00694833	0.050028	0.0412512	NA/NA/NA	3
MF	GO:0004175	endopeptidase activity	7/95	438/18337	0.00770551	0.0530716	0.0437608	MMP13/FAP/ADAM12/CTSK/MMP11/ADAMTS12/ADAMTS2	7			MF	GO:0004175	endopeptidase activity	7/95	438/18337	0.00770551	0.0530716	0.0437608	NA/NA/NA/NA/NA/NA/NA	7
MF	GO:0003707	steroid hormone receptor activity	2/95	26/18337	0.00796074	0.0530716	0.0437608	RXRG/NR4A3	2			MF	GO:0003707	steroid hormone receptor activity	2/95	26/18337	0.00796074	0.0530716	0.0437608	NA/NA	2

## Sheet: Table S10
	Table S10: The results of GESA analysis
	High-risk group												Low-risk group
	Table: Gene sets enriched in phenotype h (181 samples) [plain text format]												Table: Gene sets enriched in phenotype l (183 samples) [plain text format]
		GS	GS DETAILS	SIZE	ES	NES	NOM p-val	FDR q-val	FWER p-val	RANK AT MAX	LEADING EDGE			GS	GS DETAILS	SIZE	ES	NES	NOM p-val	FDR q-val	FWER p-val	RANK AT MAX	LEADING EDGE
		follow link to MSigDB												follow link to MSigDB
	1	KEGG_FOCAL_ADHESION	Details ...	199	0.68	2.44	0	0	0	7853	tags=59%, list=14%, signal=68%		1	KEGG_SPLICEOSOME	Details ...	127	-0.55	-1.87	0	0.105	0.137	6332	tags=39%, list=11%, signal=44%
	2	KEGG_LEUKOCYTE_TRANSENDOTHELIAL_MIGRATION	Details ...	116	0.66	2.42	0	0	0	5808	tags=48%, list=10%, signal=54%		2	KEGG_HOMOLOGOUS_RECOMBINATION	Details ...	28	-0.62	-1.78	0.018	0.144	0.272	9170	tags=50%, list=17%, signal=60%
	3	KEGG_B_CELL_RECEPTOR_SIGNALING_PATHWAY	Details ...	75	0.72	2.42	0	0	0	6027	tags=53%, list=11%, signal=60%		3	KEGG_RNA_POLYMERASE	Details ...	29	-0.56	-1.77	0.006	0.105	0.291	6380	tags=41%, list=12%, signal=47%
	4	KEGG_ECM_RECEPTOR_INTERACTION	Details ...	84	0.76	2.34	0	0	0	7281	tags=63%, list=13%, signal=73%		4	KEGG_PARKINSONS_DISEASE	Details ...	130	-0.59	-1.76	0.022	0.087	0.313	13634	tags=63%, list=25%, signal=84%
	5	KEGG_FC_GAMMA_R_MEDIATED_PHAGOCYTOSIS	Details ...	96	0.66	2.33	0	0	0	6078	tags=48%, list=11%, signal=54%		5	KEGG_OXIDATIVE_PHOSPHORYLATION	Details ...	132	-0.59	-1.7	0.036	0.126	0.432	13634	tags=66%, list=25%, signal=87%
	6	KEGG_GLIOMA	Details ...	65	0.65	2.33	0	0	0	9177	tags=57%, list=17%, signal=68%		6	KEGG_HUNTINGTONS_DISEASE	Details ...	182	-0.47	-1.69	0.016	0.114	0.454	10155	tags=45%, list=18%, signal=54%
	7	KEGG_T_CELL_RECEPTOR_SIGNALING_PATHWAY	Details ...	108	0.7	2.33	0	0	0	6927	tags=57%, list=13%, signal=65%		7	KEGG_MISMATCH_REPAIR	Details ...	23	-0.6	-1.59	0.076	0.192	0.625	2773	tags=26%, list=5%, signal=27%
	8	KEGG_CELL_ADHESION_MOLECULES_CAMS	Details ...	131	0.67	2.29	0	0	0	6627	tags=48%, list=12%, signal=55%		8	KEGG_ALZHEIMERS_DISEASE	Details ...	166	-0.43	-1.58	0.051	0.185	0.66	10041	tags=41%, list=18%, signal=50%
	9	KEGG_VEGF_SIGNALING_PATHWAY	Details ...	76	0.61	2.29	0	0	0	6027	tags=46%, list=11%, signal=52%		9	KEGG_PYRIMIDINE_METABOLISM	Details ...	98	-0.42	-1.57	0.044	0.169	0.666	7475	tags=34%, list=14%, signal=39%
	10	KEGG_ARRHYTHMOGENIC_RIGHT_VENTRICULAR_CARDIOMYOPATHY_ARVC	Details ...	74	0.64	2.27	0	0	0	4468	tags=39%, list=8%, signal=43%		10	KEGG_PROTEIN_EXPORT	Details ...	24	-0.56	-1.55	0.076	0.177	0.701	5650	tags=38%, list=10%, signal=42%
	11	KEGG_LYSOSOME	Details ...	121	0.67	2.26	0	0	0	6442	tags=53%, list=12%, signal=60%		11	KEGG_RNA_DEGRADATION	Details ...	59	-0.46	-1.55	0.046	0.163	0.705	15740	tags=54%, list=28%, signal=76%
	12	KEGG_REGULATION_OF_ACTIN_CYTOSKELETON	Details ...	213	0.57	2.23	0	0	0	3677	tags=37%, list=7%, signal=39%		12	KEGG_DNA_REPLICATION	Details ...	36	-0.59	-1.52	0.124	0.174	0.746	8957	tags=42%, list=16%, signal=50%
	13	KEGG_DILATED_CARDIOMYOPATHY	Details ...	90	0.61	2.22	0	0	0.001	4468	tags=37%, list=8%, signal=40%		13	KEGG_NUCLEOTIDE_EXCISION_REPAIR	Details ...	44	-0.47	-1.46	0.095	0.223	0.83	6221	tags=27%, list=11%, signal=31%
	14	KEGG_ACUTE_MYELOID_LEUKEMIA	Details ...	57	0.65	2.21	0	0	0.001	10112	tags=63%, list=18%, signal=77%		14	KEGG_CARDIAC_MUSCLE_CONTRACTION	Details ...	79	-0.39	-1.46	0.056	0.208	0.83	12552	tags=42%, list=23%, signal=54%
	15	KEGG_FC_EPSILON_RI_SIGNALING_PATHWAY	Details ...	79	0.59	2.2	0	0	0.001	6927	tags=44%, list=13%, signal=51%		15	KEGG_GLYCOSYLPHOSPHATIDYLINOSITOL_GPI_ANCHOR_BIOSYNTHESIS	Details ...	25	-0.49	-1.4	0.143	0.267	0.89	9094	tags=36%, list=16%, signal=43%
	16	KEGG_BLADDER_CANCER	Details ...	42	0.64	2.19	0	0	0.002	7439	tags=57%, list=13%, signal=66%		16	KEGG_RIBOSOME	Details ...	88	-0.64	-1.38	0.201	0.277	0.912	9623	tags=59%, list=17%, signal=71%
	17	KEGG_NEUROTROPHIN_SIGNALING_PATHWAY	Details ...	126	0.59	2.19	0	0	0.002	10454	tags=59%, list=19%, signal=72%		17	KEGG_PENTOSE_AND_GLUCURONATE_INTERCONVERSIONS	Details ...	28	-0.47	-1.37	0.112	0.271	0.923	18947	tags=54%, list=34%, signal=81%
	18	KEGG_MAPK_SIGNALING_PATHWAY	Details ...	267	0.54	2.19	0	0	0.003	6027	tags=39%, list=11%, signal=44%		18	KEGG_PYRUVATE_METABOLISM	Details ...	40	-0.41	-1.31	0.15	0.344	0.958	5775	tags=20%, list=10%, signal=22%
	19	KEGG_CHEMOKINE_SIGNALING_PATHWAY	Details ...	188	0.62	2.18	0	0	0.003	8330	tags=53%, list=15%, signal=62%		19	KEGG_BASE_EXCISION_REPAIR	Details ...	35	-0.42	-1.26	0.202	0.39	0.973	8957	tags=29%, list=16%, signal=34%
	20	KEGG_HYPERTROPHIC_CARDIOMYOPATHY_HCM	Details ...	83	0.6	2.18	0	0	0.004	4468	tags=35%, list=8%, signal=38%		20	KEGG_PROTEASOME	Details ...	46	-0.45	-1.25	0.26	0.393	0.976	10859	tags=37%, list=20%, signal=46%
	21	KEGG_ENDOMETRIAL_CANCER	Details ...	52	0.64	2.17	0	0	0.004	9177	tags=56%, list=17%, signal=67%		21	KEGG_ONE_CARBON_POOL_BY_FOLATE	Details ...	17	-0.47	-1.23	0.22	0.392	0.98	6497	tags=35%, list=12%, signal=40%
	22	KEGG_MELANOMA	Details ...	71	0.6	2.17	0	0	0.006	6927	tags=46%, list=13%, signal=53%		22	KEGG_ASCORBATE_AND_ALDARATE_METABOLISM	Details ...	25	-0.42	-1.23	0.2	0.376	0.98	19663	tags=56%, list=36%, signal=87%
	23	KEGG_ENDOCYTOSIS	Details ...	181	0.57	2.16	0	0.001	0.007	7060	tags=41%, list=13%, signal=47%		23	KEGG_HISTIDINE_METABOLISM	Details ...	29	-0.37	-1.2	0.214	0.402	0.984	9868	tags=34%, list=18%, signal=42%
	24	KEGG_HEMATOPOIETIC_CELL_LINEAGE	Details ...	85	0.69	2.16	0.002	0.001	0.007	5460	tags=48%, list=10%, signal=53%		24	KEGG_MATURITY_ONSET_DIABETES_OF_THE_YOUNG	Details ...	25	-0.47	-1.17	0.269	0.43	0.99	16883	tags=52%, list=31%, signal=75%
	25	KEGG_JAK_STAT_SIGNALING_PATHWAY	Details ...	155	0.59	2.15	0	0.001	0.007	9277	tags=53%, list=17%, signal=63%		25	KEGG_PURINE_METABOLISM	Details ...	159	-0.28	-1.15	0.255	0.443	0.991	7903	tags=24%, list=14%, signal=28%
	26	KEGG_ERBB_SIGNALING_PATHWAY	Details ...	87	0.58	2.13	0	0.001	0.008	7709	tags=48%, list=14%, signal=56%		26	KEGG_TERPENOID_BACKBONE_BIOSYNTHESIS	Details ...	15	-0.47	-1.14	0.334	0.445	0.992	14018	tags=53%, list=25%, signal=71%
	27	KEGG_AXON_GUIDANCE	Details ...	129	0.58	2.13	0	0.001	0.009	9326	tags=52%, list=17%, signal=62%		27	KEGG_STEROID_HORMONE_BIOSYNTHESIS	Details ...	55	-0.3	-1.09	0.311	0.505	0.997	20516	tags=49%, list=37%, signal=78%
	28	KEGG_PHOSPHATIDYLINOSITOL_SIGNALING_SYSTEM	Details ...	76	0.61	2.13	0	0.001	0.01	7822	tags=57%, list=14%, signal=66%		28	KEGG_CELL_CYCLE	Details ...	125	-0.32	-1.05	0.41	0.547	0.999	11090	tags=29%, list=20%, signal=36%
	29	KEGG_CALCIUM_SIGNALING_PATHWAY	Details ...	178	0.54	2.12	0	0.001	0.01	5800	tags=38%, list=10%, signal=42%		29	KEGG_BASAL_TRANSCRIPTION_FACTORS	Details ...	35	-0.32	-1.02	0.434	0.578	0.999	9536	tags=29%, list=17%, signal=35%
	30	KEGG_RENAL_CELL_CARCINOMA	Details ...	70	0.6	2.12	0	0.001	0.01	9326	tags=60%, list=17%, signal=72%		30	KEGG_CYSTEINE_AND_METHIONINE_METABOLISM	Details ...	34	-0.3	-1	0.463	0.598	1	8745	tags=18%, list=16%, signal=21%
	31	KEGG_NATURAL_KILLER_CELL_MEDIATED_CYTOTOXICITY	Details ...	132	0.63	2.12	0	0.001	0.01	7037	tags=49%, list=13%, signal=56%		31	KEGG_SELENOAMINO_ACID_METABOLISM	Details ...	26	-0.31	-0.98	0.465	0.608	1	12226	tags=42%, list=22%, signal=54%
	32	KEGG_TOLL_LIKE_RECEPTOR_SIGNALING_PATHWAY	Details ...	102	0.64	2.09	0	0.001	0.013	6353	tags=49%, list=11%, signal=55%		32	KEGG_GLUTATHIONE_METABOLISM	Details ...	49	-0.29	-0.95	0.515	0.635	1	13494	tags=33%, list=24%, signal=43%
	33	KEGG_PATHWAYS_IN_CANCER	Details ...	325	0.53	2.09	0	0.001	0.013	8021	tags=44%, list=15%, signal=51%		33	KEGG_METABOLISM_OF_XENOBIOTICS_BY_CYTOCHROME_P450	Details ...	69	-0.26	-0.92	0.57	0.668	1	18661	tags=38%, list=34%, signal=57%
	34	KEGG_CHRONIC_MYELOID_LEUKEMIA	Details ...	73	0.61	2.09	0	0.001	0.014	7435	tags=49%, list=13%, signal=57%		34	KEGG_GLYOXYLATE_AND_DICARBOXYLATE_METABOLISM	Details ...	16	-0.32	-0.9	0.584	0.69	1	3937	tags=19%, list=7%, signal=20%
	35	KEGG_CYTOKINE_CYTOKINE_RECEPTOR_INTERACTION	Details ...	264	0.58	2.07	0.002	0.001	0.018	8182	tags=47%, list=15%, signal=54%		35	KEGG_AMINOACYL_TRNA_BIOSYNTHESIS	Details ...	41	-0.28	-0.85	0.61	0.758	1	12387	tags=29%, list=22%, signal=38%
	36	KEGG_NON_SMALL_CELL_LUNG_CANCER	Details ...	54	0.58	2.05	0	0.001	0.028	10000	tags=56%, list=18%, signal=68%		36	KEGG_DRUG_METABOLISM_CYTOCHROME_P450	Details ...	71	-0.24	-0.83	0.713	0.776	1	18661	tags=38%, list=34%, signal=57%
	37	KEGG_VASCULAR_SMOOTH_MUSCLE_CONTRACTION	Details ...	115	0.54	2.04	0	0.002	0.031	8939	tags=47%, list=16%, signal=56%		37	KEGG_RETINOL_METABOLISM	Details ...	64	-0.23	-0.82	0.756	0.769	1	18661	tags=36%, list=34%, signal=54%
	38	KEGG_GAP_JUNCTION	Details ...	90	0.55	2.02	0	0.002	0.036	4637	tags=36%, list=8%, signal=39%		38	KEGG_TYROSINE_METABOLISM	Details ...	42	-0.23	-0.82	0.757	0.751	1	9868	tags=21%, list=18%, signal=26%
	39	KEGG_ADHERENS_JUNCTION	Details ...	73	0.59	2.02	0	0.002	0.037	10493	tags=62%, list=19%, signal=76%		39	KEGG_DRUG_METABOLISM_OTHER_ENZYMES	Details ...	51	-0.22	-0.79	0.834	0.784	1	18661	tags=37%, list=34%, signal=56%
	40	KEGG_PROSTATE_CANCER	Details ...	89	0.55	2.01	0	0.002	0.037	4244	tags=34%, list=8%, signal=36%		40	KEGG_BUTANOATE_METABOLISM	Details ...	34	-0.23	-0.69	0.84	0.917	1	15748	tags=29%, list=28%, signal=41%
	41	KEGG_PANCREATIC_CANCER	Details ...	70	0.58	2.01	0	0.002	0.039	6027	tags=40%, list=11%, signal=45%		41	KEGG_ALPHA_LINOLENIC_ACID_METABOLISM	Details ...	19	-0.24	-0.69	0.884	0.895	1	4910	tags=11%, list=9%, signal=12%
	42	KEGG_DORSO_VENTRAL_AXIS_FORMATION	Details ...	24	0.67	1.98	0	0.003	0.057	9420	tags=58%, list=17%, signal=70%		42	KEGG_PEROXISOME	Details ...	78	-0.19	-0.68	0.879	0.894	1	10358	tags=18%, list=19%, signal=22%
	43	KEGG_GNRH_SIGNALING_PATHWAY	Details ...	101	0.52	1.97	0	0.003	0.067	5317	tags=36%, list=10%, signal=39%		43	KEGG_LINOLEIC_ACID_METABOLISM	Details ...	29	-0.18	-0.57	0.988	0.976	1	12726	tags=17%, list=23%, signal=22%
	44	KEGG_LEISHMANIA_INFECTION	Details ...	70	0.69	1.97	0.004	0.003	0.069	7062	tags=54%, list=13%, signal=62%		44	KEGG_OLFACTORY_TRANSDUCTION	Details ...	386	-0.12	-0.53	1	0.975	1	22754	tags=32%, list=41%, signal=54%
	45	KEGG_INOSITOL_PHOSPHATE_METABOLISM	Details ...	54	0.59	1.96	0	0.003	0.072	7744	tags=56%, list=14%, signal=65%
	46	KEGG_ADIPOCYTOKINE_SIGNALING_PATHWAY	Details ...	66	0.56	1.96	0.004	0.003	0.072	10354	tags=53%, list=19%, signal=65%
	47	KEGG_SMALL_CELL_LUNG_CANCER	Details ...	84	0.56	1.95	0	0.004	0.077	7435	tags=44%, list=13%, signal=51%
	48	KEGG_TYPE_II_DIABETES_MELLITUS	Details ...	47	0.57	1.95	0	0.004	0.077	10298	tags=53%, list=19%, signal=65%
	49	KEGG_EPITHELIAL_CELL_SIGNALING_IN_HELICOBACTER_PYLORI_INFECTION	Details ...	68	0.55	1.92	0	0.005	0.099	8049	tags=47%, list=15%, signal=55%
	50	KEGG_THYROID_CANCER	Details ...	29	0.61	1.92	0	0.005	0.104	8756	tags=52%, list=16%, signal=61%
	51	KEGG_GLYCOSAMINOGLYCAN_DEGRADATION		21	0.67	1.92	0	0.005	0.105	7415	tags=52%, list=13%, signal=60%
	52	KEGG_GALACTOSE_METABOLISM		25	0.62	1.9	0.004	0.006	0.116	4523	tags=40%, list=8%, signal=44%
	53	KEGG_COLORECTAL_CANCER		62	0.54	1.87	0	0.008	0.145	9177	tags=50%, list=17%, signal=60%
	54	KEGG_GLYCOSPHINGOLIPID_BIOSYNTHESIS_GANGLIO_SERIES		15	0.68	1.86	0.004	0.009	0.168	10597	tags=67%, list=19%, signal=82%
	55	KEGG_COMPLEMENT_AND_COAGULATION_CASCADES		69	0.58	1.84	0.011	0.01	0.184	5033	tags=39%, list=9%, signal=43%
	56	KEGG_LONG_TERM_POTENTIATION		70	0.5	1.84	0	0.01	0.184	9270	tags=46%, list=17%, signal=55%
	57	KEGG_INSULIN_SIGNALING_PATHWAY		136	0.46	1.83	0	0.01	0.193	9225	tags=43%, list=17%, signal=51%
	58	KEGG_MTOR_SIGNALING_PATHWAY		52	0.5	1.79	0	0.014	0.248	4141	tags=33%, list=7%, signal=35%
	59	KEGG_GLYCOSAMINOGLYCAN_BIOSYNTHESIS_CHONDROITIN_SULFATE		22	0.66	1.79	0.014	0.015	0.251	3186	tags=45%, list=6%, signal=48%
	60	KEGG_PPAR_SIGNALING_PATHWAY		69	0.49	1.78	0.002	0.016	0.27	3890	tags=30%, list=7%, signal=33%
	61	KEGG_PATHOGENIC_ESCHERICHIA_COLI_INFECTION		56	0.52	1.75	0.004	0.021	0.325	6795	tags=41%, list=12%, signal=47%
	62	KEGG_ALDOSTERONE_REGULATED_SODIUM_REABSORPTION		42	0.51	1.75	0	0.02	0.325	10721	tags=50%, list=19%, signal=62%
	63	KEGG_NEUROACTIVE_LIGAND_RECEPTOR_INTERACTION		270	0.43	1.73	0	0.023	0.348	6780	tags=29%, list=12%, signal=32%
	64	KEGG_SPHINGOLIPID_METABOLISM		39	0.53	1.73	0.014	0.023	0.351	4523	tags=36%, list=8%, signal=39%
	65	KEGG_TIGHT_JUNCTION		131	0.43	1.71	0	0.027	0.395	7145	tags=37%, list=13%, signal=42%
	66	KEGG_NOD_LIKE_RECEPTOR_SIGNALING_PATHWAY		62	0.53	1.67	0.026	0.035	0.458	10354	tags=56%, list=19%, signal=69%
	67	KEGG_VIRAL_MYOCARDITIS		68	0.52	1.66	0.042	0.036	0.471	7062	tags=43%, list=13%, signal=49%
	68	KEGG_OTHER_GLYCAN_DEGRADATION		16	0.65	1.66	0.043	0.036	0.482	4523	tags=44%, list=8%, signal=48%
	69	KEGG_TGF_BETA_SIGNALING_PATHWAY		86	0.47	1.65	0.012	0.038	0.5	10819	tags=45%, list=20%, signal=56%
	70	KEGG_APOPTOSIS		87	0.47	1.64	0.016	0.04	0.516	6027	tags=34%, list=11%, signal=39%
	71	KEGG_O_GLYCAN_BIOSYNTHESIS		30	0.54	1.64	0.029	0.04	0.518	5045	tags=33%, list=9%, signal=37%
	72	KEGG_VIBRIO_CHOLERAE_INFECTION		54	0.46	1.63	0.024	0.042	0.537	7643	tags=39%, list=14%, signal=45%
	73	KEGG_RENIN_ANGIOTENSIN_SYSTEM		17	0.61	1.63	0.014	0.042	0.538	5126	tags=41%, list=9%, signal=45%
	74	KEGG_LONG_TERM_DEPRESSION		70	0.42	1.63	0.01	0.042	0.544	4173	tags=26%, list=8%, signal=28%
	75	KEGG_AMINO_SUGAR_AND_NUCLEOTIDE_SUGAR_METABOLISM		44	0.49	1.58	0.067	0.059	0.652	11777	tags=57%, list=21%, signal=72%
	76	KEGG_FRUCTOSE_AND_MANNOSE_METABOLISM		34	0.49	1.57	0.05	0.062	0.665	11604	tags=62%, list=21%, signal=78%
	77	KEGG_MELANOGENESIS		101	0.42	1.54	0.029	0.074	0.723	10366	tags=44%, list=19%, signal=54%
	78	KEGG_SNARE_INTERACTIONS_IN_VESICULAR_TRANSPORT		38	0.46	1.54	0.05	0.073	0.723	6307	tags=39%, list=11%, signal=45%
	79	KEGG_INTESTINAL_IMMUNE_NETWORK_FOR_IGA_PRODUCTION		46	0.55	1.54	0.091	0.072	0.725	7412	tags=43%, list=13%, signal=50%
	80	KEGG_PRIMARY_IMMUNODEFICIENCY		35	0.59	1.52	0.086	0.079	0.749	8014	tags=51%, list=14%, signal=60%
	81	KEGG_PRION_DISEASES		35	0.47	1.52	0.05	0.08	0.753	8756	tags=46%, list=16%, signal=54%
	82	KEGG_GRAFT_VERSUS_HOST_DISEASE		37	0.65	1.52	0.127	0.08	0.755	9612	tags=62%, list=17%, signal=75%
	83	KEGG_ARACHIDONIC_ACID_METABOLISM		58	0.41	1.51	0.028	0.082	0.769	5285	tags=24%, list=10%, signal=27%
	84	KEGG_VASOPRESSIN_REGULATED_WATER_REABSORPTION		44	0.43	1.46	0.06	0.102	0.825	3184	tags=32%, list=6%, signal=34%
	85	KEGG_GLYCOLYSIS_GLUCONEOGENESIS		61	0.42	1.46	0.071	0.103	0.829	12311	tags=46%, list=22%, signal=59%
	86	KEGG_WNT_SIGNALING_PATHWAY		151	0.39	1.45	0.056	0.109	0.845	8021	tags=33%, list=15%, signal=39%
	87	KEGG_LYSINE_DEGRADATION		44	0.44	1.41	0.103	0.129	0.881	6365	tags=34%, list=12%, signal=38%
	88	KEGG_PENTOSE_PHOSPHATE_PATHWAY		27	0.47	1.41	0.117	0.128	0.881	11777	tags=63%, list=21%, signal=80%
	89	KEGG_GLYCEROPHOSPHOLIPID_METABOLISM		76	0.37	1.41	0.059	0.131	0.887	5549	tags=28%, list=10%, signal=31%
	90	KEGG_AUTOIMMUNE_THYROID_DISEASE		50	0.51	1.39	0.171	0.136	0.898	9747	tags=46%, list=18%, signal=56%
	91	KEGG_HEDGEHOG_SIGNALING_PATHWAY		56	0.43	1.39	0.121	0.139	0.9	8455	tags=34%, list=15%, signal=40%
	92	KEGG_ALLOGRAFT_REJECTION		35	0.6	1.39	0.208	0.138	0.901	9612	tags=54%, list=17%, signal=66%
	93	KEGG_TYPE_I_DIABETES_MELLITUS		41	0.54	1.37	0.205	0.147	0.913	7062	tags=46%, list=13%, signal=53%
	94	KEGG_GLYCOSAMINOGLYCAN_BIOSYNTHESIS_KERATAN_SULFATE		15	0.51	1.37	0.119	0.149	0.917	13406	tags=60%, list=24%, signal=79%
	95	KEGG_GLYCEROLIPID_METABOLISM		49	0.38	1.36	0.092	0.152	0.922	5549	tags=24%, list=10%, signal=27%
	96	KEGG_ASTHMA		28	0.53	1.35	0.199	0.16	0.927	10266	tags=54%, list=19%, signal=66%
	97	KEGG_GLYCOSAMINOGLYCAN_BIOSYNTHESIS_HEPARAN_SULFATE		26	0.45	1.34	0.158	0.164	0.932	9824	tags=46%, list=18%, signal=56%
	98	KEGG_TRYPTOPHAN_METABOLISM		40	0.39	1.33	0.128	0.169	0.938	7999	tags=30%, list=14%, signal=35%
	99	KEGG_AMYOTROPHIC_LATERAL_SCLEROSIS_ALS		53	0.37	1.33	0.109	0.168	0.94	5867	tags=28%, list=11%, signal=32%
	100	KEGG_PROGESTERONE_MEDIATED_OOCYTE_MATURATION		85	0.37	1.32	0.136	0.172	0.949	6083	tags=31%, list=11%, signal=34%
	101	KEGG_ANTIGEN_PROCESSING_AND_PRESENTATION		81	0.45	1.31	0.215	0.177	0.953	7902	tags=37%, list=14%, signal=43%
	102	KEGG_ETHER_LIPID_METABOLISM		33	0.39	1.3	0.143	0.182	0.956	5298	tags=27%, list=10%, signal=30%
	103	KEGG_NOTCH_SIGNALING_PATHWAY		47	0.4	1.28	0.196	0.199	0.969	10065	tags=49%, list=18%, signal=60%
	104	KEGG_ABC_TRANSPORTERS		44	0.38	1.27	0.155	0.204	0.973	7299	tags=30%, list=13%, signal=34%
	105	KEGG_NICOTINATE_AND_NICOTINAMIDE_METABOLISM		24	0.39	1.19	0.226	0.278	0.992	3982	tags=29%, list=7%, signal=31%
	106	KEGG_CYTOSOLIC_DNA_SENSING_PATHWAY		55	0.35	1.15	0.278	0.315	0.996	10458	tags=42%, list=19%, signal=52%
	107	KEGG_BASAL_CELL_CARCINOMA		55	0.36	1.14	0.322	0.32	0.997	4244	tags=20%, list=8%, signal=22%
	108	KEGG_N_GLYCAN_BIOSYNTHESIS		46	0.35	1.12	0.299	0.339	0.997	4085	tags=24%, list=7%, signal=26%
	109	KEGG_GLYCOSPHINGOLIPID_BIOSYNTHESIS_LACTO_AND_NEOLACTO_SERIES		26	0.35	1.11	0.321	0.352	0.999	12729	tags=50%, list=23%, signal=65%
	110	KEGG_STARCH_AND_SUCROSE_METABOLISM		51	0.32	1.1	0.305	0.358	1	1565	tags=16%, list=3%, signal=16%
	111	KEGG_PANTOTHENATE_AND_COA_BIOSYNTHESIS		16	0.38	1.09	0.315	0.368	1	13119	tags=56%, list=24%, signal=74%
	112	KEGG_RIBOFLAVIN_METABOLISM		16	0.36	1.07	0.373	0.392	1	3554	tags=31%, list=6%, signal=33%
	113	KEGG_P53_SIGNALING_PATHWAY		68	0.28	1.03	0.421	0.444	1	3368	tags=19%, list=6%, signal=20%
	114	KEGG_ARGININE_AND_PROLINE_METABOLISM		54	0.29	1.01	0.416	0.457	1	10399	tags=33%, list=19%, signal=41%
	115	KEGG_PHENYLALANINE_METABOLISM		18	0.34	1.01	0.434	0.455	1	1003	tags=11%, list=2%, signal=11%
	116	KEGG_OOCYTE_MEIOSIS		113	0.27	1	0.431	0.475	1	6194	tags=25%, list=11%, signal=28%
	117	KEGG_REGULATION_OF_AUTOPHAGY		35	0.32	0.99	0.463	0.479	1	4719	tags=20%, list=9%, signal=22%
	118	KEGG_BETA_ALANINE_METABOLISM		22	0.31	0.97	0.472	0.495	1	5348	tags=23%, list=10%, signal=25%
	119	KEGG_CITRATE_CYCLE_TCA_CYCLE		31	0.35	0.97	0.468	0.501	1	5227	tags=29%, list=9%, signal=32%
	120	KEGG_FATTY_ACID_METABOLISM		42	0.29	0.96	0.498	0.508	1	10015	tags=33%, list=18%, signal=41%
	121	KEGG_UBIQUITIN_MEDIATED_PROTEOLYSIS		135	0.26	0.96	0.473	0.507	1	5407	tags=23%, list=10%, signal=25%
	122	KEGG_PRIMARY_BILE_ACID_BIOSYNTHESIS		16	0.33	0.95	0.523	0.513	1	4906	tags=31%, list=9%, signal=34%
	123	KEGG_GLYCINE_SERINE_AND_THREONINE_METABOLISM		31	0.3	0.95	0.549	0.514	1	6730	tags=26%, list=12%, signal=29%
	124	KEGG_RIG_I_LIKE_RECEPTOR_SIGNALING_PATHWAY		71	0.28	0.94	0.518	0.523	1	10458	tags=35%, list=19%, signal=43%
	125	KEGG_STEROID_BIOSYNTHESIS		17	0.33	0.84	0.653	0.665	1	10002	tags=41%, list=18%, signal=50%
	126	KEGG_ALANINE_ASPARTATE_AND_GLUTAMATE_METABOLISM		32	0.25	0.82	0.715	0.697	1	11050	tags=38%, list=20%, signal=47%
	127	KEGG_TASTE_TRANSDUCTION		51	0.23	0.75	0.82	0.796	1	8997	tags=25%, list=16%, signal=30%
	128	KEGG_SYSTEMIC_LUPUS_ERYTHEMATOSUS		135	0.23	0.74	0.713	0.816	1	1483	tags=11%, list=3%, signal=11%
	129	KEGG_PORPHYRIN_AND_CHLOROPHYLL_METABOLISM		41	0.21	0.69	0.902	0.882	1	9516	tags=32%, list=17%, signal=38%
	130	KEGG_PROPANOATE_METABOLISM		33	0.22	0.67	0.85	0.892	1	10403	tags=33%, list=19%, signal=41%
	131	KEGG_VALINE_LEUCINE_AND_ISOLEUCINE_DEGRADATION		44	0.22	0.67	0.824	0.887	1	10613	tags=39%, list=19%, signal=48%
	132	KEGG_PROXIMAL_TUBULE_BICARBONATE_RECLAMATION		23	0.17	0.53	0.983	0.99	1	5066	tags=13%, list=9%, signal=14%
	133	KEGG_BIOSYNTHESIS_OF_UNSATURATED_FATTY_ACIDS		22	0.16	0.47	0.986	0.998	1	5348	tags=14%, list=10%, signal=15%
	134	KEGG_NITROGEN_METABOLISM		23	0.15	0.46	0.998	0.991	1	11104	tags=30%, list=20%, signal=38%
